# Supplementary material for: High‐Pressure Synthesis of Antimony Nitride Sb3N5 and Polynitride Sb2N8 Featuring Single‐Bonded N8 10− Chains
Source: Angew Chem Int Ed Engl. 2026 Jan 1;65(6):e22652. doi: 10.1002/anie.202522652 (PMC12865237; doi:10.1002/anie.202522652)
Supplement: Supplementary file 2 — Supporting Information [file ANIE-65-e22652-s001.zip]

Archive with 4 entries (4 files):
- Sb2N8_106GPa_finalized.cif
- Sb2N8_120GPa_finalized.cif
- Sb3N5_05GPa.cif
- Sb3N5_51GPa.cif
