# Supplementary material for: High‐Pressure Synthesis of Antimony Nitride Sb3N5 and Polynitride Sb2N8 Featuring Single‐Bonded N8 10− Chains
Source: Angew Chem Int Ed Engl. 2026 Jan 1;65(6):e22652. doi: 10.1002/anie.202522652 (PMC12865237; doi:10.1002/anie.202522652)
Supplement: Supplementary file 2 — Supporting Information [file ANIE-65-e22652-s001.zip › Sb2N8_106GPa_finalized.cif]

data_SbN4
_audit_creation_date               2025-04-07
_audit_creation_method
;
Olex2 1.5
(compiled 2025.03.04 svn.red2d20d0 for OlexSys, GUI svn.r7188)
;
_shelx_SHELXL_version_number       '2014/7'
_audit_contact_author_address      ?
_audit_contact_author_email        ?
_audit_contact_author_name         ''
_audit_contact_author_phone        ?
_publ_contact_author_id_orcid      ?
_publ_section_references
;
Dolomanov, O.V., Bourhis, L.J., Gildea, R.J, Howard, J.A.K. & Puschmann, H.
 (2009), J. Appl. Cryst. 42, 339-341.

Sheldrick, G.M. (2015). Acta Cryst. A71, 3-8.

Sheldrick, G.M. (2015). Acta Cryst. C71, 3-8.
;
_chemical_name_common              ?
_chemical_name_systematic          ?
_chemical_formula_moiety           'N8 Sb2'
_chemical_formula_sum              'N8 Sb2'
_chemical_formula_weight           355.58
_chemical_melting_point            ?
_chemical_oxdiff_formula           SbN4
loop_
  _atom_type_symbol
  _atom_type_description
  _atom_type_scat_dispersion_real
  _atom_type_scat_dispersion_imag
  _atom_type_scat_source
 'N' 'N' -0.0011 0.0005 'International Tables Vol C Tables 4.2.6.8 and 6.1.1.4'
 'Sb' 'Sb' -0.2261 2.0938
 'International Tables Vol C Tables 4.2.6.8 and 6.1.1.4'

_shelx_space_group_comment
;
The symmetry employed for this shelxl refinement is uniquely defined
by the following loop, which should always be used as a source of
symmetry information in preference to the above space-group names.
They are only intended as comments.
;
_space_group_crystal_system        'monoclinic'
_space_group_IT_number             14
_space_group_name_H-M_alt          'P 1 21/n 1'
_space_group_name_Hall             '-P 2yn'
loop_
  _space_group_symop_operation_xyz
 'x, y, z'
 '-x+1/2, y+1/2, -z+1/2'
 '-x, -y, -z'
 'x-1/2, -y-1/2, z-1/2'

_cell_length_a                     4.287(6)
_cell_length_b                     6.919(12)
_cell_length_c                     4.502(10)
_cell_angle_alpha                  90
_cell_angle_beta                   92.40(15)
_cell_angle_gamma                  90
_cell_volume                       133.4(4)
_cell_formula_units_Z              2
_cell_measurement_reflns_used      86
_cell_measurement_temperature      293(2)
_cell_measurement_theta_max        14.6000
_cell_measurement_theta_min        2.3270
_shelx_estimated_absorpt_T_max     0.989
_shelx_estimated_absorpt_T_min     0.989
_exptl_absorpt_coefficient_mu      10.684
_exptl_absorpt_correction_T_max    1.00000
_exptl_absorpt_correction_T_min    0.92626
_exptl_absorpt_correction_type     multi-scan
_exptl_absorpt_process_details
;
CrysAlisPro 1.171.43.116a (Rigaku Oxford Diffraction, 2024)
Empirical absorption correction using spherical harmonics,
implemented in SCALE3 ABSPACK scaling algorithm.
;
_exptl_absorpt_special_details     ?
_exptl_crystal_colour              'clear light gray'
_exptl_crystal_colour_lustre       clear
_exptl_crystal_colour_modifier     light
_exptl_crystal_colour_primary      gray
_exptl_crystal_density_diffrn      8.850
_exptl_crystal_density_meas        ?
_exptl_crystal_density_method      ?
_exptl_crystal_description         irregular
_exptl_crystal_F_000               316
_exptl_crystal_size_max            0.001
_exptl_crystal_size_mid            0.001
_exptl_crystal_size_min            0.001
_exptl_transmission_factor_max     ?
_exptl_transmission_factor_min     ?
_diffrn_reflns_av_R_equivalents    0.0282
_diffrn_reflns_av_unetI/netI       0.0391
_diffrn_reflns_Laue_measured_fraction_full  0.504
_diffrn_reflns_Laue_measured_fraction_max  0.330
_diffrn_reflns_limit_h_max         6
_diffrn_reflns_limit_h_min         -6
_diffrn_reflns_limit_k_max         9
_diffrn_reflns_limit_k_min         -9
_diffrn_reflns_limit_l_max         6
_diffrn_reflns_limit_l_min         -5
_diffrn_reflns_number              344
_diffrn_reflns_point_group_measured_fraction_full  0.504
_diffrn_reflns_point_group_measured_fraction_max  0.330
_diffrn_reflns_theta_full          10.202
_diffrn_reflns_theta_max           14.628
_diffrn_reflns_theta_min           2.323
_diffrn_ambient_temperature        293(2)
_diffrn_ambient_pressure	   106000000(3000000)
_diffrn_detector                   'Hybrid Pixel Array Detector'
_diffrn_detector_area_resol_mean   5.8140
_diffrn_detector_type                 'Pilatus 1M CdTe'
_diffrn_measured_fraction_theta_full  0.504
_diffrn_measured_fraction_theta_max  0.330
_diffrn_measurement_details
;
List of Runs (angles in degrees, time in seconds):

  # Type    Start    End  Width  t~exp~   \w     \q     \k     \f   Frames
--------------------------------------------------------------------------
  1  \w    -30.00  30.00   0.50    1.00    --    0.00   0.00   0.00  120
;
_diffrn_measurement_device         'abstract diffractometer'
_diffrn_measurement_device_type   
 'esperanto-CrysAlisPro-abstract goniometer imported esperanto images'
_diffrn_measurement_method         '\w scans'
_diffrn_orient_matrix_axis[1]      matrixX
_diffrn_orient_matrix_axis[2]      matrixY
_diffrn_orient_matrix_axis[3]      matrixZ
_diffrn_orient_matrix_type        
 'CrysAlisPro convention (1999,Acta A55,543-557)'
_diffrn_orient_matrix_UB_11        -0.0419216000
_diffrn_orient_matrix_UB_12        0.0255088000
_diffrn_orient_matrix_UB_13        0.0327369000
_diffrn_orient_matrix_UB_21        0.0428608000
_diffrn_orient_matrix_UB_22        0.0328543000
_diffrn_orient_matrix_UB_23        -0.0083554000
_diffrn_orient_matrix_UB_31        -0.0338178000
_diffrn_orient_matrix_UB_32        0.0098007000
_diffrn_orient_matrix_UB_33        -0.0562263000
_diffrn_oxdiff_ac3_digest_hkl      41c54dbf8101773af66231ed9e48598e9e285e
_diffrn_radiation_monochromator    synchrotron
_diffrn_radiation_probe            x-ray
_diffrn_radiation_type             synchrotron
_diffrn_radiation_wavelength       0.29521
_diffrn_source                     synchrotron
_diffrn_source_type              'APS, GSECARS, Beamline 13-IDD'
_reflns_Friedel_coverage           0.000
_reflns_Friedel_fraction_full      .
_reflns_Friedel_fraction_max       .
_reflns_number_gt                  188
_reflns_number_total               230
_reflns_special_details
;
 Reflections were merged by SHELXL according to the crystal
 class for the calculation of statistics and refinement.
 
 _reflns_Friedel_fraction is defined as the number of unique
 Friedel pairs measured divided by the number that would be
 possible theoretically, ignoring centric projections and
 systematic absences.
;
_reflns_threshold_expression       'I > 2\s(I)'
_computing_cell_refinement         'CrysAlisPro 1.171.43.116a (Rigaku OD, 2024)'
_computing_data_collection        
 'CrysAlisPro 1.171.43.116a (Rigaku OD, 2024) (IMPORT)'
_computing_data_reduction          'CrysAlisPro 1.171.43.116a (Rigaku OD, 2024)'
_computing_molecular_graphics      'Olex2 1.5 (Dolomanov et al., 2009)'
_computing_publication_material    'Olex2 1.5 (Dolomanov et al., 2009)'
_computing_structure_refinement    'SHELXL 2014/7 (Sheldrick, 2015)'
_computing_structure_solution      'SHELXT 2014/5 (Sheldrick, 2014)'
_refine_diff_density_max           1.643
_refine_diff_density_min           -1.552
_refine_diff_density_rms           0.410
_refine_ls_extinction_coef         .
_refine_ls_extinction_method       none
_refine_ls_goodness_of_fit_ref     1.191
_refine_ls_hydrogen_treatment      undef
_refine_ls_matrix_type             full
_refine_ls_number_parameters       26
_refine_ls_number_reflns           230
_refine_ls_number_restraints       0
_refine_ls_R_factor_all            0.0481
_refine_ls_R_factor_gt             0.0367
_refine_ls_restrained_S_all        1.191
_refine_ls_shift/su_max            0.000
_refine_ls_shift/su_mean           0.000
_refine_ls_structure_factor_coef   Fsqd
_refine_ls_weighting_details      
 'w=1/[\s^2^(Fo^2^)+(0.0536P)^2^] where P=(Fo^2^+2Fc^2^)/3'
_refine_ls_weighting_scheme        calc
_refine_ls_wR_factor_gt            0.0903
_refine_ls_wR_factor_ref           0.0972
_refine_special_details            ?
_olex2_refinement_description
;
;
_atom_sites_solution_hydrogens     .
_atom_sites_solution_primary       dual
_atom_sites_solution_secondary     ?
loop_
  _atom_site_label
  _atom_site_type_symbol
  _atom_site_fract_x
  _atom_site_fract_y
  _atom_site_fract_z
  _atom_site_U_iso_or_equiv
  _atom_site_adp_type
  _atom_site_occupancy
  _atom_site_site_symmetry_order
  _atom_site_calc_flag
  _atom_site_refinement_flags_posn
  _atom_site_refinement_flags_adp
  _atom_site_refinement_flags_occupancy
  _atom_site_disorder_assembly
  _atom_site_disorder_group
 Sb1 Sb 0.4057(2) 0.29518(11) 0.30025(19) 0.0050(3) Uani 1 1 d . . . . .
 N1 N -0.003(2) 0.4109(15) 0.442(2) 0.0017(16) Uiso 1 1 d . . . . .
 N2 N 0.550(3) 0.388(2) 0.705(3) 0.0079(19) Uiso 1 1 d . . . . .
 N3 N 0.287(3) 0.3992(17) -0.120(3) 0.0042(17) Uiso 1 1 d . . . . .
 N4 N 0.184(3) 0.5828(16) -0.166(2) 0.0050(18) Uiso 1 1 d . . . . .

loop_
  _atom_site_aniso_label
  _atom_site_aniso_U_11
  _atom_site_aniso_U_22
  _atom_site_aniso_U_33
  _atom_site_aniso_U_23
  _atom_site_aniso_U_13
  _atom_site_aniso_U_12
 Sb1 0.0071(6) 0.0022(6) 0.0054(5) 0.0000(2) -0.0023(4) 0.0001(3)

_geom_special_details
;
 All esds (except the esd in the dihedral angle between two l.s. planes)
 are estimated using the full covariance matrix.  The cell esds are taken
 into account individually in the estimation of esds in distances, angles
 and torsion angles; correlations between esds in cell parameters are only
 used when they are defined by crystal symmetry.  An approximate (isotropic)
 treatment of cell esds is used for estimating esds involving l.s. planes.
;
loop_
  _geom_bond_atom_site_label_1
  _geom_bond_atom_site_label_2
  _geom_bond_distance
  _geom_bond_site_symmetry_2
  _geom_bond_publ_flag
 Sb1 Sb1 3.106(6) 4_666 ?
 Sb1 Sb1 3.106(6) 4_565 ?
 Sb1 Sb1 3.234(6) 4_566 ?
 Sb1 N1 2.052(12) . ?
 Sb1 N1 2.199(11) 4_665 ?
 Sb1 N2 2.014(12) 4_565 ?
 Sb1 N2 2.006(12) . ?
 Sb1 N2 2.203(14) 3_666 ?
 Sb1 N3 2.135(11) 4_666 ?
 Sb1 N3 2.070(12) . ?
 Sb1 N4 2.251(13) 2_545 ?
 Sb1 N4 2.066(13) 3_665 ?
 N1 Sb1 2.199(11) 4_566 ?
 N1 N1 1.34(2) 3_566 ?
 N1 N4 1.440(12) 3_565 ?
 N2 Sb1 2.203(14) 3_666 ?
 N2 Sb1 2.014(12) 4_666 ?
 N2 N3 1.40(2) 1_556 ?
 N3 Sb1 2.135(11) 4_565 ?
 N3 N2 1.40(2) 1_554 ?
 N3 N4 1.358(15) . ?
 N4 Sb1 2.066(12) 3_665 ?
 N4 Sb1 2.251(13) 2 ?
 N4 N1 1.440(12) 3_565 ?

loop_
  _geom_angle_atom_site_label_1
  _geom_angle_atom_site_label_2
  _geom_angle_atom_site_label_3
  _geom_angle
  _geom_angle_site_symmetry_1
  _geom_angle_site_symmetry_3
  _geom_angle_publ_flag
 Sb1 Sb1 Sb1 90.46(14) 4_565 4_566 ?
 Sb1 Sb1 Sb1 156.78(8) 4_565 4_666 ?
 Sb1 Sb1 Sb1 85.07(14) 4_666 4_566 ?
 N1 Sb1 Sb1 74.5(3) . 4_565 ?
 N1 Sb1 Sb1 121.9(3) 4_665 4_566 ?
 N1 Sb1 Sb1 42.2(3) . 4_566 ?
 N1 Sb1 Sb1 115.1(3) . 4_666 ?
 N1 Sb1 Sb1 105.1(3) 4_665 4_666 ?
 N1 Sb1 Sb1 58.5(3) 4_665 4_565 ?
 N1 Sb1 N1 131.5(4) . 4_665 ?
 N1 Sb1 N2 128.3(5) 4_665 3_666 ?
 N1 Sb1 N2 71.9(5) . 3_666 ?
 N1 Sb1 N3 148.3(5) . 4_666 ?
 N1 Sb1 N3 88.2(4) . . ?
 N1 Sb1 N4 132.9(5) . 3_665 ?
 N1 Sb1 N4 81.6(5) . 2_545 ?
 N1 Sb1 N4 98.8(5) 4_665 2_545 ?
 N2 Sb1 Sb1 154.2(4) . 4_565 ?
 N2 Sb1 Sb1 121.4(4) 4_565 4_666 ?
 N2 Sb1 Sb1 60.5(4) 4_565 4_566 ?
 N2 Sb1 Sb1 39.3(4) 4_565 4_565 ?
 N2 Sb1 Sb1 67.5(4) . 4_566 ?
 N2 Sb1 Sb1 104.4(3) 3_666 4_565 ?
 N2 Sb1 Sb1 105.1(4) 3_666 4_566 ?
 N2 Sb1 Sb1 39.5(4) . 4_666 ?
 N2 Sb1 Sb1 98.7(3) 3_666 4_666 ?
 N2 Sb1 N1 80.0(5) . . ?
 N2 Sb1 N1 70.3(5) 4_565 . ?
 N2 Sb1 N1 66.1(5) 4_565 4_665 ?
 N2 Sb1 N1 144.6(5) . 4_665 ?
 N2 Sb1 N2 126.5(7) . 4_565 ?
 N2 Sb1 N2 70.7(6) . 3_666 ?
 N2 Sb1 N2 133.5(3) 4_565 3_666 ?
 N2 Sb1 N3 140.9(6) . . ?
 N2 Sb1 N3 81.0(5) . 4_666 ?
 N2 Sb1 N3 102.0(5) 4_565 4_666 ?
 N2 Sb1 N3 82.5(5) 4_565 . ?
 N2 Sb1 N4 84.4(5) . 3_665 ?
 N2 Sb1 N4 132.6(4) 3_666 2_545 ?
 N2 Sb1 N4 66.4(5) . 2_545 ?
 N2 Sb1 N4 147.3(5) 4_565 3_665 ?
 N2 Sb1 N4 66.1(4) 4_565 2_545 ?
 N3 Sb1 Sb1 43.2(3) . 4_565 ?
 N3 Sb1 Sb1 106.7(4) 4_666 4_566 ?
 N3 Sb1 Sb1 124.0(3) . 4_566 ?
 N3 Sb1 Sb1 119.6(3) 4_666 4_565 ?
 N3 Sb1 Sb1 150.3(3) . 4_666 ?
 N3 Sb1 Sb1 41.6(3) 4_666 4_666 ?
 N3 Sb1 N1 63.6(4) 4_666 4_665 ?
 N3 Sb1 N1 66.4(5) . 4_665 ?
 N3 Sb1 N2 124.3(4) 4_666 3_666 ?
 N3 Sb1 N2 70.2(5) . 3_666 ?
 N3 Sb1 N3 122.0(6) . 4_666 ?
 N3 Sb1 N4 148.5(4) . 2_545 ?
 N3 Sb1 N4 67.6(5) 4_666 2_545 ?
 N4 Sb1 Sb1 116.1(3) 3_665 4_565 ?
 N4 Sb1 Sb1 58.2(3) 2_545 4_666 ?
 N4 Sb1 Sb1 74.0(3) 3_665 4_666 ?
 N4 Sb1 Sb1 151.8(3) 3_665 4_566 ?
 N4 Sb1 Sb1 39.4(3) 2_545 4_566 ?
 N4 Sb1 Sb1 105.4(3) 2_545 4_565 ?
 N4 Sb1 N1 82.5(5) 3_665 4_665 ?
 N4 Sb1 N2 61.0(5) 3_665 3_666 ?
 N4 Sb1 N3 69.6(4) 3_665 4_666 ?
 N4 Sb1 N3 76.7(4) 3_665 . ?
 N4 Sb1 N4 130.9(4) 3_665 2_545 ?
 Sb1 N1 Sb1 99.0(4) . 4_566 ?
 N1 N1 Sb1 118.7(11) 3_566 . ?
 N1 N1 Sb1 108.3(11) 3_566 4_566 ?
 N1 N1 N4 107.9(10) 3_566 3_565 ?
 N4 N1 Sb1 123.1(8) 3_565 4_566 ?
 N4 N1 Sb1 100.3(8) 3_565 . ?
 Sb1 N2 Sb1 101.2(6) . 4_666 ?
 Sb1 N2 Sb1 109.3(6) . 3_666 ?
 Sb1 N2 Sb1 124.3(6) 4_666 3_666 ?
 N3 N2 Sb1 107.6(7) 1_556 . ?
 N3 N2 Sb1 122.5(8) 1_556 4_666 ?
 N3 N2 Sb1 91.2(7) 1_556 3_666 ?
 Sb1 N3 Sb1 95.2(5) . 4_565 ?
 N2 N3 Sb1 108.6(7) 1_554 . ?
 N2 N3 Sb1 119.9(7) 1_554 4_565 ?
 N4 N3 Sb1 108.8(7) . 4_565 ?
 N4 N3 Sb1 121.9(8) . . ?
 N4 N3 N2 103.6(10) . 1_554 ?
 Sb1 N4 Sb1 96.9(4) 3_665 2 ?
 N1 N4 Sb1 120.7(8) 3_565 2 ?
 N1 N4 Sb1 99.7(8) 3_565 3_665 ?
 N3 N4 Sb1 124.5(8) . 2 ?
 N3 N4 Sb1 98.6(8) . 3_665 ?
 N3 N4 N1 108.5(9) . 3_565 ?

loop_
  _geom_torsion_atom_site_label_1
  _geom_torsion_atom_site_label_2
  _geom_torsion_atom_site_label_3
  _geom_torsion_atom_site_label_4
  _geom_torsion
  _geom_torsion_site_symmetry_1
  _geom_torsion_site_symmetry_2
  _geom_torsion_site_symmetry_3
  _geom_torsion_site_symmetry_4
  _geom_torsion_publ_flag
 Sb1 N3 N4 Sb1 -4.2(14) . . . 2 ?
 Sb1 N3 N4 Sb1 104.8(8) 4_565 . . 2 ?
 Sb1 N3 N4 Sb1 -150.6(5) 4_565 . . 3_665 ?
 Sb1 N3 N4 Sb1 100.4(9) . . . 3_665 ?
 Sb1 N3 N4 N1 -47.3(12) 4_565 . . 3_565 ?
 Sb1 N3 N4 N1 -156.3(9) . . . 3_565 ?
 N2 N3 N4 Sb1 -22.1(7) 1_554 . . 3_665 ?
 N2 N3 N4 Sb1 -126.7(8) 1_554 . . 2 ?
 N2 N3 N4 N1 81.3(11) 1_554 . . 3_565 ?

_shelx_res_file
;
    justsimpletest.res created by SHELXL-2014/7

TITL justsimpletest_a.res in P2(1)/n
REM Old TITL justsimpletest_a.res in P2(1)
REM SHELXT solution in P2(1)/n
REM R1 0.311, Rweak 0.081, Alpha 0.682, Orientation as input
REM Formula found by SHELXT: Sb
CELL 0.29521 4.2872 6.9193 4.502 90 92.4 90
ZERR 2 0.0059 0.0118 0.0096 0 0.152 0
LATT 1
SYMM 0.5-X,0.5+Y,0.5-Z
SFAC N Sb
DISP N -0.0011 0.0005 5.1519
DISP Sb -0.2261 2.0938 3543.276
UNIT 16 4

L.S. 40
PLAN  5
SIZE 0.001 0.001 0.001
TEMP 20(2)
CONF
list 4
MORE -1
fmap 2 53
acta
OMIT 1 3 0
REM <olex2.extras>
REM <HklSrc "%.\\justsimpletest.hkl">
REM </olex2.extras>

WGHT    0.053600
FVAR       0.73267
SB1   2    0.405737    0.295184    0.300254    11.00000    0.00708    0.00222 =
         0.00543   -0.00004   -0.00227    0.00005
N1    1   -0.002611    0.410921    0.442369    11.00000    0.00173
N2    1    0.549938    0.387663    0.705462    11.00000    0.00792
N3    1    0.286940    0.399217   -0.120490    11.00000    0.00416
N4    1    0.183653    0.582837   -0.165680    11.00000    0.00504
HKLF 4

REM  justsimpletest_a.res in P2(1)/n
REM R1 =  0.0367 for     188 Fo > 4sig(Fo)  and  0.0481 for all     230 data
REM     26 parameters refined using      0 restraints

END

WGHT      0.0536      0.0000

REM Highest difference peak  1.643,  deepest hole -1.552,  1-sigma level  0.410
Q1    1   0.3362  0.2909  0.1464  11.00000  0.05    1.64
Q2    1   0.2932  0.2777  0.5724  11.00000  0.05    1.29
Q3    1   0.3385  0.4561  0.2423  11.00000  0.05    1.25
Q4    1   0.2390  0.3773  0.3414  11.00000  0.05    1.22
Q5    1   0.1373  0.3579 -0.1920  11.00000  0.05    1.18
;
_shelx_res_checksum                70431
_shelx_hkl_file
;
   0   2  -1 2630.73   50.27
   0   2  -2 4853.89   69.48
   0  -2   2 4923.45   66.93
   0  -2   3  503.62   23.60
   0   3  -1  758.15   33.66
   0  -3   2 1197.73   44.39
   0   3  -2 1159.67   44.05
   0  -3   3 2811.92   67.34
   0   3  -3 2916.10   64.71
   0  -3   4 3657.77   79.85
   0  -3   5 2237.52   66.67
   0   4  -2  734.46   37.82
   0  -4   2  712.82   42.31
   0   4  -3 1874.24   60.85
   0  -4   3 1895.89   63.96
   0  -4   4  133.93   19.48
   0  -4   5   -4.27   11.90
   0  -4   6   -8.57   18.69
   0  -5   2   47.64   18.52
   0   5  -2   37.05   17.65
   0   5  -3 4146.41  103.51
   0  -5   3 4033.58  108.07
   0  -5   4   42.30   16.23
   0  -5   5 2649.83   83.65
   0   6  -2   69.33   19.59
   0   6  -3 1818.86   72.74
   0  -6   3 1653.37   78.68
   0  -6   4   50.53   17.55
   0   6  -4   49.79   19.59
   0  -6   5   -5.78   19.83
   0   6  -5  -33.61   17.27
   0   7  -3 1589.86   74.50
   0   7  -4  818.61   62.75
   0  -7   4  917.15   59.73
   0  -7   5 1820.83   82.76
   0   7  -5 1815.63   74.73
   0   8  -4  102.41   25.22
   0  -8   5   23.53   19.75
   0   8  -5   24.18   26.05
   0   9  -4  906.23   66.97
   0   9  -5  823.90   60.05
  -1  -1   0  654.80   24.16
  -1  -1  -1 8401.88   86.83
  -1  -2   2 1404.97   48.98
  -1  -2   1 7051.89  111.94
   1   2  -1 7071.39   95.01
  -1  -2   0 1463.72   48.69
  -1  -2  -1  899.72   37.02
   1  -2   4  914.28   24.81
   1  -2   5 2391.38   55.44
  -1  -3   3   -2.78   15.95
  -1  -3   2  552.45   37.00
   1   3  -2  597.61   33.57
  -1  -3   1 3454.25   81.19
   1   3  -1 3216.28   87.27
   1   3   0 8292.47  126.99
  -1  -3   0 8220.45  124.57
  -1   3  -3 2382.68   49.37
   1  -3   4 1896.58   44.19
   1  -3   5  382.73   22.06
  -1  -4   5  151.23   27.43
  -1  -4   4 2649.16   94.70
   1   4  -3  423.35   37.51
  -1  -4   2 5782.07  121.99
   1   4  -2 5863.01  119.33
   1   4  -1 1692.02   65.32
  -1  -4   1 1719.85   68.14
  -1  -4   0 3043.15   89.50
   1   4   0 3026.07   89.64
  -1   4  -3  111.50   13.11
  -1   4  -4 1116.38   41.02
   1  -4   5  382.15   25.89
  -1  -5   6 1459.17   73.43
  -1  -5   5  128.21   29.46
   1   5  -4  186.81   27.58
  -1  -5   3   16.33   15.64
   1   5  -3   -8.96   16.94
   1   5  -2  851.23   51.06
  -1  -5   2  907.05   53.85
   1   5  -1   36.78   15.21
   1   5   0 5621.27  123.45
  -1  -5   0 5463.71  135.49
  -1   5  -4 1866.52   70.98
  -1   5  -5   31.59   15.92
  -1  -6   6  875.77   60.38
  -1  -6   5  -33.51   25.15
   1   6  -5    8.39   20.51
  -1  -6   4 3656.33  111.76
  -1  -6   3   28.36   15.63
   1   6  -3   21.49   18.33
   1   6  -2 5133.38  139.63
  -1  -6   2 5343.23  131.77
   1   6  -1  387.34   39.54
  -1   6  -4 1176.65   63.38
  -1   6  -5   57.00   15.47
  -1  -7   5   85.73   27.55
   1   7  -5   12.95   24.77
   1   7  -4  227.64   34.51
  -1  -7   4  242.21   33.93
   1   7  -3   -3.64   25.11
  -1  -7   3  -10.31   16.16
   1   7  -2  305.38   39.47
  -1  -7   2  268.77   39.83
  -1   7  -4 1791.24   75.69
  -1   7  -5  136.60   22.86
   1   8  -5  483.04   50.78
  -1  -8   5  534.01   51.34
  -1  -8   4 1484.82   87.26
   1   8  -4 1387.30   81.68
  -1  -8   3 1230.82   78.56
   1   8  -3 1002.42   74.11
   1   8  -2 1233.96   87.92
  -1  -8   2 1322.93   86.75
  -1   8  -4  877.70   54.47
  -1  -9   4   78.93   31.86
  -1  -9   3  -17.70   33.03
   1   9  -3  -19.45   23.55
   1   9  -2  100.59   33.85
  -2   0  -2 6152.60   74.89
   2   0   3   -5.68    5.96
   2   0   4 6337.87   64.89
   2   0   5   -3.56    6.13
  -2  -1   0 9999.00  130.87
  -2  -1  -1  127.71   12.93
   2   1   1  127.33   14.52
  -2  -1  -2 2162.80   50.61
   2   1   2 2185.70   56.62
   2   1   3   11.26   11.17
   2   1   4   30.62   10.52
  -2  -2   1   47.86   11.18
   2   2  -1   74.40   15.66
  -2  -2   0 1079.72   51.10
  -2  -2  -1  572.27   32.91
   2   2   1  654.26   36.40
   2   2   2 4509.89   92.66
   2   2   3  509.11   32.81
   2   3  -2 3041.01   96.84
   2   3  -1 5738.34  112.60
  -2  -3   1 5736.85  130.31
  -2  -3   0 3011.63   84.80
   2   3   0 3058.01   91.26
   2   3   1 3095.69   84.95
   2   3   2 1036.71   47.69
  -2  -3  -2  957.59   47.53
   2   4  -3 1000.27   67.41
  -2  -4   3 1004.80   61.75
  -2  -4   1   32.56   18.68
   2   4  -1   30.48   25.07
   2   4   0  168.17   23.16
  -2  -4   0  172.77   26.42
   2   4   2  691.13   47.15
  -2   4  -4  421.62   20.42
  -2  -5   5  413.62   49.16
  -2  -5   4   45.53   32.22
  -2  -5   3 2166.58   89.76
   2   5  -3 2192.24   87.52
  -2  -5   2  261.15   34.52
  -2  -5   1 4030.16  114.90
   2   5  -1 4107.56  126.09
   2   5   0  360.36   40.25
  -2  -5   0  436.93   37.20
  -2  -5  -1 4779.66  138.09
  -2   5  -4  -20.35   14.02
  -2   5  -5  400.62   21.06
  -2  -6   6   66.70   23.58
  -2  -6   5 1632.62   93.76
  -2  -6   4  124.52   31.01
   2   6  -4  156.02   33.27
  -2  -6   3  781.13   63.88
   2   6  -3  848.67   57.21
   2   6  -2   -5.55   20.18
  -2  -6   2    6.02   20.10
  -2  -6   1   18.79   17.15
   2   6  -1   23.66   15.98
   2   6   0   27.94   25.17
  -2  -6   0    3.61   24.38
   2   6   1 2305.86  104.31
  -2  -6  -1 2507.78   99.31
  -2   6  -4   32.93   11.96
  -2  -7   5  137.76   36.11
   2   7  -5  193.75   41.41
   2   7  -4  457.35   50.59
  -2  -7   3 1868.17   99.93
   2   7  -3 2111.74  100.05
  -2  -7   2  696.98   61.14
   2   7  -2  864.03   69.49
   2   7  -1 4561.28  148.02
  -2  -7   1 4525.12  141.42
   2   7   0  550.96   54.55
  -2  -7   0  563.35   60.67
  -2  -8   3  499.83   48.80
   2   8  -3  632.93   59.47
  -2  -8   2   22.11   26.24
   2   8  -2   78.78   31.54
   2   8  -1   53.07   27.92
   2   8   0  136.09   28.69
  -3   0  -2    6.93    9.43
  -3   0  -3 2766.73   57.56
  -3  -1  -1  103.49   16.93
  -3  -1  -2  222.11   22.56
   3   1   2  189.08   24.14
  -3   1  -3 1981.69   48.65
   3   1   3 2055.64   57.12
   3   1   4  284.94   23.69
   3   1   5 2097.27   59.86
  -3  -2   0 1235.16   61.42
   3   2   1 4096.72  108.94
  -3  -2  -1 4334.86  105.06
  -3  -2  -2 2255.01   73.86
   3   2   2 2413.06   76.45
   3   2   4  298.59   25.50
   3   2   5   96.26   17.35
   3   3  -1  770.66   57.16
  -3  -3   1  759.25   50.24
  -3  -3   0  157.34   23.07
   3   3   1   12.11   16.20
  -3  -3  -1   -2.35   14.43
  -3  -3  -2  652.72   42.97
   3   3   2  656.07   49.30
   3   3   4 2154.66   74.73
   3   3   5 2620.19   83.52
   3   4  -2 2680.96  109.30
  -3  -4   2 2513.20   97.26
   3   4  -1  591.42   48.94
  -3  -4   1  429.41   45.08
  -3  -4   0 5484.46  134.48
   3   4   0 5160.02  137.28
  -3  -4  -1  545.97   44.66
   3   4   1  591.35   48.15
   3   4   2 2400.38   91.00
  -3  -4  -2 2467.43   87.81
   3   4   3  438.95   42.71
   3   4   4  741.36   48.64
  -3  -5   3   21.83   21.45
   3   5  -3   76.82   29.22
  -3  -5   2 3573.99  126.31
   3   5  -2 3733.63  130.54
  -3  -5   1   51.86   33.14
   3   5  -1   30.10   24.91
   3   5   0  181.47   39.87
  -3  -5   0  211.48   32.81
  -3  -5  -1   -8.62   14.57
   3   5   1   26.36   20.64
   3   5   2  473.04   45.53
  -3  -5  -2  570.94   48.00
   3   5   3   68.18   28.78
  -3  -6   4   19.33   25.62
   3   6  -4   99.76   40.71
  -3  -6   3   21.21   27.00
   3   6  -3   33.27   17.59
   3   6  -2 2199.81   95.27
   3   6  -1    7.83   19.37
  -3  -6   1   52.74   23.71
  -3  -6   0 4694.48  150.92
   3   6   0 5010.37  158.86
  -3  -6  -1   71.50   27.54
   3   6   2 2558.66  115.52
  -3  -6  -2 3117.33  116.18
   3   7  -2 1126.05   77.91
  -3  -7   1  156.89   29.83
   3   7  -1  182.28   43.32
   3   7   0  272.20   41.09
  -3  -7   0  286.21   45.42
   3   7   1   15.06   35.80
   3   7   2  600.72   55.29
  -4   0  -3   -5.79   15.86
  -4   0  -4  919.71   35.91
  -4  -1  -2 2979.02   83.18
  -4  -1  -3  340.68   27.36
  -4   1  -3  336.06   24.25
  -4   1  -4 2588.83   56.24
  -4  -1  -4 2565.74   75.81
  -4  -2  -1  216.76   28.70
  -4  -2  -2   59.58   16.53
   4   2   2   66.36   23.53
  -4  -2  -3   25.74   16.66
  -4  -2  -4  292.53   27.45
  -4   2  -4  362.32   20.23
   4   3   0 1476.09   87.16
  -4  -3   0 1901.61   82.64
  -4  -3  -1 2230.95   87.25
   4   3   1 2259.75   93.95
  -4  -3  -2 2898.45  101.50
   4   3   2 3042.79   99.10
  -4  -3  -3 2019.11   76.37
   4   3   3 2002.41   78.05
   4   3   4  561.93   43.71
   4   4  -1 2287.07  110.90
  -4  -4   1 2468.33  115.39
  -4  -4  -1  869.64   61.25
   4   4   1  851.29   57.96
  -4  -4  -2    1.93   22.01
   4   4   2   45.73   23.90
   4   4   3   81.26   25.95
  -4  -4  -3   62.07   20.83
   4   4   4   35.13   19.87
  -4  -5   2  -15.13   30.05
   4   5  -2  -24.01   28.25
   4   5  -1  397.54   45.51
  -4  -5   1  369.71   40.83
   4   5   0  -49.49   26.53
  -4  -5  -1 3021.86  108.47
   4   5   1 2873.68  112.77
   4   5   2   22.61   26.58
  -4  -5  -2   48.16   17.52
   4   5   3 2990.69  120.13
   4   5   4   69.98   18.79
   4   5   5 1302.35   72.55
  -4  -6   1 2053.80  113.70
   4   6  -1 2310.57  110.87
  -4  -6   0  159.47   34.60
  -4  -6  -1  748.96   64.69
   4   6   1  704.30   65.56
  -4  -6  -2  -16.10   27.14
   4   6   2   35.49   32.14
   4   6   3   72.13   29.26
   4   6   4    3.01   23.05
  -5   0  -3 2205.40   81.16
  -5   0  -4  -26.28   18.20
  -5  -1  -3  366.16   35.18
  -5  -1  -4   -7.38   13.87
  -5  -2  -2  235.33   37.33
  -5  -2  -3 1613.56   73.17
  -5  -2  -4  282.12   30.11
  -5  -3  -1  414.03   52.76
   5   3   2  650.30   64.08
  -5  -3  -3  238.36   31.15
   5   3   3  205.25   32.92
  -5  -3  -4  -22.22   24.38
   5   3   4  -38.03   26.72
  -5  -4   0   68.08   30.93
   5   4   0  -43.18   42.87
  -5  -4  -1    6.23   23.04
   5   4   1   43.42   24.36
   5   4   3  309.61   40.58
  -5  -4  -3  259.76   37.28
   5   4   4 2295.89   88.54
  -5  -4  -4 2167.03   86.88
  -5  -5  -1   86.80   34.37
   5   5   1   25.00   24.57
  -5  -5  -2 1472.51   83.01
   5   5   3   13.92   25.93
  -5  -5  -3   10.63   22.65
   5   5   4    9.22   27.21
  -5  -5  -4   14.82   23.37
  -6  -1  -3  154.09   26.67
  -6  -2  -3  803.99   61.08
  -6  -3  -2   65.93   44.02
  -6  -3  -3  394.55   48.07
  -6  -4  -3  783.11   63.70
   6   4   3  722.87   67.96
   0   0   0    0.00    0.00


TITL justsimpletest in P2(1)/n
REM P2(1)/n (#14 in standard setting)
CELL 0.29521   4.287175   6.919303   4.501969  90.0000  92.3998  90.0000
ZERR    2.00   0.005891   0.011840   0.009622   0.0000   0.1523   0.0000
LATT  1
SYMM -x+1/2, y+1/2,-z+1/2
SFAC N Sb
UNIT 8.00 2.00
TREF
HKLF 4
END
_computing_structure_solution     'SHELXT 2014/5 (Sheldrick, 2014)'
_computing_structure_solution     'SHELXT 2014/5 (Sheldrick, 2014)'
_computing_structure_solution     'SHELXT 2014/5 (Sheldrick, 2014)'
_computing_structure_solution     'SHELXT 2014/5 (Sheldrick, 2014)'
_computing_structure_solution     'SHELXT 2014/5 (Sheldrick, 2014)'
;
_shelx_hkl_checksum                18674
loop_
  _axis.id
  _axis.system
  _axis.type
  _axis.equipment
  _axis.parity
  _axis.depends_on
  _axis.zero
  _axis.vector[1]
  _axis.vector[2]
  _axis.vector[3]
 source abstract . source . . . 0.99998745 0.00000000 -0.00500960
 omega abstract rotation goniometer -1 . 0.11866000 0.00000000 0.00000000
 1.00000000
 kappa abstract rotation goniometer -1 omega 0.00000000 -0.76604444 0.00000000
 0.64278761
 phi abstract rotation goniometer -1 kappa . 0.00000000 0.00000000 1.00000000
 theta abstract rotation goniometer -1 . 0.41334000 0.00000000 0.00000000
 1.00000000
 matrixX abstract general general . phi . 1.00000000 0.00000000 0.00000000
 matrixY abstract general general . phi . 0.00000000 1.00000000 0.00000000
 matrixZ abstract general general . phi . 0.00000000 0.00000000 1.00000000
 dacX abstract translation general . phi . 0.00000000 1.00000000 0.00000000
 dacY abstract translation general . phi . -1.00000000 0.00000000 0.00000000
 dacZ abstract translation general . phi . 0.00000000 0.00000000 1.00000000

_olex2_submission_special_instructions  'No special instructions were received'
_oxdiff_exptl_absorpt_empirical_details
;
Empirical correction (ABSPACK) includes:
- Absorption correction using spherical harmonics
- Frame scaling
- Detector area scaling
;
_oxdiff_exptl_absorpt_empirical_full_max  1.166
_oxdiff_exptl_absorpt_empirical_full_min  0.847
# start Validation Reply Form
_vrf_PLAT029_SbN4
;
PROBLEM: _diffrn_measured_fraction_theta_full value Low . 0.504 Why?
RESPONSE: High-pressure data set from a diamond anvil cell. Incomplete data set due to shadowing of anvils. Structure is supported by multiple pressure points and DFT calculations.  
;
# end Validation Reply Form
