# Supplementary material for: High‐Pressure Synthesis of Antimony Nitride Sb3N5 and Polynitride Sb2N8 Featuring Single‐Bonded N8 10− Chains
Source: Angew Chem Int Ed Engl. 2026 Jan 1;65(6):e22652. doi: 10.1002/anie.202522652 (PMC12865237; doi:10.1002/anie.202522652)
Supplement: Supplementary file 2 — Supporting Information [file ANIE-65-e22652-s001.zip › Sb2N8_120GPa_finalized.cif]

data_Sb2N8_P02
_audit_creation_date               2025-04-07
_audit_creation_method
;
Olex2 1.5
(compiled 2025.03.04 svn.red2d20d0 for OlexSys, GUI svn.r7188)
;
_shelx_SHELXL_version_number       '2014/7'
_audit_contact_author_address      ?
_audit_contact_author_email        ?
_audit_contact_author_name         ''
_audit_contact_author_phone        ?
_publ_contact_author_id_orcid      ?
_publ_section_references
;
Dolomanov, O.V., Bourhis, L.J., Gildea, R.J, Howard, J.A.K. & Puschmann, H.
 (2009), J. Appl. Cryst. 42, 339-341.

Sheldrick, G.M. (2015). Acta Cryst. A71, 3-8.

Sheldrick, G.M. (2015). Acta Cryst. C71, 3-8.
;
_chemical_name_common              ?
_chemical_name_systematic          ?
_chemical_formula_moiety           'N8 Sb2'
_chemical_formula_sum              'N8 Sb2'
_chemical_formula_weight           355.58
_chemical_melting_point            ?
_chemical_oxdiff_formula           SbN4
loop_
  _atom_type_symbol
  _atom_type_description
  _atom_type_scat_dispersion_real
  _atom_type_scat_dispersion_imag
  _atom_type_scat_source
 'N' 'N' -0.0011 0.0005 'International Tables Vol C Tables 4.2.6.8 and 6.1.1.4'
 'Sb' 'Sb' -0.2261 2.0938
 'International Tables Vol C Tables 4.2.6.8 and 6.1.1.4'

_shelx_space_group_comment
;
The symmetry employed for this shelxl refinement is uniquely defined
by the following loop, which should always be used as a source of
symmetry information in preference to the above space-group names.
They are only intended as comments.
;
_space_group_crystal_system        'monoclinic'
_space_group_IT_number             14
_space_group_name_H-M_alt          'P 1 21/n 1'
_space_group_name_Hall             '-P 2yn'
loop_
  _space_group_symop_operation_xyz
 'x, y, z'
 '-x+1/2, y+1/2, -z+1/2'
 '-x, -y, -z'
 'x-1/2, -y-1/2, z-1/2'

_cell_length_a                     4.258(3)
_cell_length_b                     6.877(4)
_cell_length_c                     4.438(6)
_cell_angle_alpha                  90
_cell_angle_beta                   91.67(9)
_cell_angle_gamma                  90
_cell_volume                       129.9(2)
_cell_formula_units_Z              2
_cell_measurement_reflns_used      100
_cell_measurement_temperature      293(2)
_cell_measurement_theta_max        14.4120
_cell_measurement_theta_min        2.3340
_shelx_estimated_absorpt_T_max     0.989
_shelx_estimated_absorpt_T_min     0.989
_exptl_absorpt_coefficient_mu      10.974
_exptl_absorpt_correction_T_max    1.00000
_exptl_absorpt_correction_T_min    0.42326
_exptl_absorpt_correction_type     multi-scan
_exptl_absorpt_process_details
;
CrysAlisPro 1.171.43.116a (Rigaku Oxford Diffraction, 2024)
Empirical absorption correction using spherical harmonics,
implemented in SCALE3 ABSPACK scaling algorithm.
;
_exptl_absorpt_special_details     ?
_exptl_crystal_colour              'clear light gray'
_exptl_crystal_colour_lustre       clear
_exptl_crystal_colour_modifier     light
_exptl_crystal_colour_primary      gray
_exptl_crystal_density_diffrn      9.091
_exptl_crystal_density_meas        ?
_exptl_crystal_density_method      ?
_exptl_crystal_description         irregular
_exptl_crystal_F_000               316
_exptl_crystal_size_max            0.001
_exptl_crystal_size_mid            0.001
_exptl_crystal_size_min            0.001
_exptl_transmission_factor_max     ?
_exptl_transmission_factor_min     ?
_diffrn_reflns_av_R_equivalents    0.0231
_diffrn_reflns_av_unetI/netI       0.0294
_diffrn_reflns_Laue_measured_fraction_full  0.496
_diffrn_reflns_Laue_measured_fraction_max  0.318
_diffrn_reflns_limit_h_max         6
_diffrn_reflns_limit_h_min         -6
_diffrn_reflns_limit_k_max         10
_diffrn_reflns_limit_k_min         -9
_diffrn_reflns_limit_l_max         5
_diffrn_reflns_limit_l_min         -5
_diffrn_reflns_number              343
_diffrn_reflns_point_group_measured_fraction_full  0.496
_diffrn_reflns_point_group_measured_fraction_max  0.318
_diffrn_reflns_theta_full          10.202
_diffrn_reflns_theta_max           14.800
_diffrn_reflns_theta_min           2.338
_diffrn_ambient_temperature        293(2)
_diffrn_ambient_pressure	   120000000(3000000)
_diffrn_detector                   'Hybrid Pixel Array Detector'
_diffrn_detector_area_resol_mean   5.8140
_diffrn_detector_type              'Pilatus 1M CdTe'
_diffrn_measured_fraction_theta_full  0.496
_diffrn_measured_fraction_theta_max  0.318
_diffrn_measurement_details
;
List of Runs (angles in degrees, time in seconds):

  # Type    Start    End  Width  t~exp~   \w     \q     \k     \f   Frames
--------------------------------------------------------------------------
  1  \w    -30.00  30.00   0.50    1.00    --    0.00   0.00   0.00  120
;
_diffrn_measurement_device         'abstract diffractometer'
_diffrn_measurement_device_type    'customized \w-circle diffractometer'
_diffrn_measurement_method         '\w scans'
_diffrn_orient_matrix_axis[1]      matrixX
_diffrn_orient_matrix_axis[2]      matrixY
_diffrn_orient_matrix_axis[3]      matrixZ
_diffrn_orient_matrix_type        
 'CrysAlisPro convention (1999,Acta A55,543-557)'
_diffrn_orient_matrix_UB_11        0.0385216000
_diffrn_orient_matrix_UB_12        0.0220141000
_diffrn_orient_matrix_UB_13        -0.0423459000
_diffrn_orient_matrix_UB_21        -0.0395786000
_diffrn_orient_matrix_UB_22        0.0347276000
_diffrn_orient_matrix_UB_23        0.0085877000
_diffrn_orient_matrix_UB_31        0.0418430000
_diffrn_orient_matrix_UB_32        0.0124903000
_diffrn_orient_matrix_UB_33        0.0506111000
_diffrn_oxdiff_ac3_digest_hkl      416841ce8ca10eaeb569cdb20f8e2b871f7890
_diffrn_radiation_monochromator    synchrotron
_diffrn_radiation_probe            x-ray
_diffrn_radiation_type             synchrotron
_diffrn_radiation_wavelength       0.29521
_diffrn_source                     synchrotron
_diffrn_source_type                'APS, GSECARS, Beamline 13-IDD'
_reflns_Friedel_coverage           0.000
_reflns_Friedel_fraction_full      .
_reflns_Friedel_fraction_max       .
_reflns_number_gt                  195
_reflns_number_total               224
_reflns_special_details
;
 Reflections were merged by SHELXL according to the crystal
 class for the calculation of statistics and refinement.
 
 _reflns_Friedel_fraction is defined as the number of unique
 Friedel pairs measured divided by the number that would be
 possible theoretically, ignoring centric projections and
 systematic absences.
;
_reflns_threshold_expression       'I > 2\s(I)'
_computing_cell_refinement         'CrysAlisPro 1.171.43.116a (Rigaku OD, 2024)'
_computing_data_collection        
 'CrysAlisPro 1.171.43.116a (Rigaku OD, 2024) (IMPORT)'
_computing_data_reduction          'CrysAlisPro 1.171.43.116a (Rigaku OD, 2024)'
_computing_molecular_graphics      'Olex2 1.5 (Dolomanov et al., 2009)'
_computing_publication_material    'Olex2 1.5 (Dolomanov et al., 2009)'
_computing_structure_refinement    'SHELXL 2014/7 (Sheldrick, 2015)'
_computing_structure_solution      'SHELXT 2014/5 (Sheldrick, 2014)'
_refine_diff_density_max           2.567
_refine_diff_density_min           -2.376
_refine_diff_density_rms           0.594
_refine_ls_extinction_coef         .
_refine_ls_extinction_method       none
_refine_ls_goodness_of_fit_ref     1.080
_refine_ls_hydrogen_treatment      undef
_refine_ls_matrix_type             full
_refine_ls_number_parameters       26
_refine_ls_number_reflns           224
_refine_ls_number_restraints       0
_refine_ls_R_factor_all            0.0481
_refine_ls_R_factor_gt             0.0421
_refine_ls_restrained_S_all        1.080
_refine_ls_shift/su_max            0.000
_refine_ls_shift/su_mean           0.000
_refine_ls_structure_factor_coef   Fsqd
_refine_ls_weighting_details      
 'w=1/[\s^2^(Fo^2^)+(0.0840P)^2^] where P=(Fo^2^+2Fc^2^)/3'
_refine_ls_weighting_scheme        calc
_refine_ls_wR_factor_gt            0.1086
_refine_ls_wR_factor_ref           0.1130
_refine_special_details            ?
_olex2_refinement_description
;
;
_atom_sites_solution_hydrogens     .
_atom_sites_solution_primary       dual
_atom_sites_solution_secondary     ?
loop_
  _atom_site_label
  _atom_site_type_symbol
  _atom_site_fract_x
  _atom_site_fract_y
  _atom_site_fract_z
  _atom_site_U_iso_or_equiv
  _atom_site_adp_type
  _atom_site_occupancy
  _atom_site_site_symmetry_order
  _atom_site_calc_flag
  _atom_site_refinement_flags_posn
  _atom_site_refinement_flags_adp
  _atom_site_refinement_flags_occupancy
  _atom_site_disorder_assembly
  _atom_site_disorder_group
 Sb Sb 0.40634(17) 0.29436(10) 0.3009(2) 0.0045(4) Uani 1 1 d . . . . .
 N1 N -0.004(3) 0.4107(13) 0.440(3) 0.0022(17) Uiso 1 1 d . . . . .
 N2 N 0.549(3) 0.3860(16) 0.704(3) 0.0034(17) Uiso 1 1 d . . . . .
 N3 N -0.291(3) 0.6029(15) 0.125(3) 0.0052(18) Uiso 1 1 d . . . . .
 N4 N -0.183(3) 0.4196(12) 0.167(3) 0.0017(17) Uiso 1 1 d . . . . .

loop_
  _atom_site_aniso_label
  _atom_site_aniso_U_11
  _atom_site_aniso_U_22
  _atom_site_aniso_U_33
  _atom_site_aniso_U_23
  _atom_site_aniso_U_13
  _atom_site_aniso_U_12
 Sb 0.0040(6) 0.0026(5) 0.0069(8) -0.0004(2) -0.0013(6) 0.0001(2)

_geom_special_details
;
 All esds (except the esd in the dihedral angle between two l.s. planes)
 are estimated using the full covariance matrix.  The cell esds are taken
 into account individually in the estimation of esds in distances, angles
 and torsion angles; correlations between esds in cell parameters are only
 used when they are defined by crystal symmetry.  An approximate (isotropic)
 treatment of cell esds is used for estimating esds involving l.s. planes.
;
loop_
  _geom_bond_atom_site_label_1
  _geom_bond_atom_site_label_2
  _geom_bond_distance
  _geom_bond_site_symmetry_2
  _geom_bond_publ_flag
 Sb Sb 3.091(3) 4_565 ?
 Sb Sb 3.091(3) 4_666 ?
 Sb Sb 3.179(3) 4_665 ?
 Sb N1 2.034(12) . ?
 Sb N1 2.175(12) 4_665 ?
 Sb N2 1.999(10) 4_565 ?
 Sb N2 1.976(11) . ?
 Sb N2 2.206(11) 3_666 ?
 Sb N3 2.119(10) 2_545 ?
 Sb N3 2.065(12) 3_565 ?
 Sb N4 2.232(12) 4_666 ?
 Sb N4 2.053(13) 1_655 ?
 N1 Sb 2.175(12) 4_566 ?
 N1 N1 1.34(2) 3_566 ?
 N1 N4 1.417(14) . ?
 N2 Sb 2.206(11) 3_666 ?
 N2 Sb 1.999(10) 4_666 ?
 N2 N3 1.36(2) 3_566 ?
 N3 Sb 2.119(10) 2 ?
 N3 Sb 2.065(12) 3_565 ?
 N3 N2 1.36(2) 3_566 ?
 N3 N4 1.353(13) . ?
 N4 Sb 2.053(12) 1_455 ?
 N4 Sb 2.232(12) 4_565 ?

loop_
  _geom_angle_atom_site_label_1
  _geom_angle_atom_site_label_2
  _geom_angle_atom_site_label_3
  _geom_angle
  _geom_angle_site_symmetry_1
  _geom_angle_site_symmetry_3
  _geom_angle_publ_flag
 Sb Sb Sb 90.12(8) 4_666 4_665 ?
 Sb Sb Sb 157.23(6) 4_666 4_565 ?
 Sb Sb Sb 85.54(8) 4_565 4_665 ?
 N1 Sb Sb 116.0(3) . 4_666 ?
 N1 Sb Sb 39.3(3) 4_665 4_665 ?
 N1 Sb Sb 152.4(3) . 4_665 ?
 N1 Sb Sb 73.5(3) . 4_565 ?
 N1 Sb Sb 58.4(2) 4_665 4_565 ?
 N1 Sb Sb 105.5(2) 4_665 4_666 ?
 N1 Sb N1 130.5(4) . 4_665 ?
 N1 Sb N2 128.5(5) 4_665 3_666 ?
 N1 Sb N2 71.7(4) . 3_666 ?
 N1 Sb N3 149.8(5) . 2_545 ?
 N1 Sb N3 87.8(5) . 3_565 ?
 N1 Sb N4 132.0(4) . 1_655 ?
 N1 Sb N4 82.6(4) . 4_666 ?
 N1 Sb N4 98.3(5) 4_665 4_666 ?
 N2 Sb Sb 39.2(3) . 4_666 ?
 N2 Sb Sb 38.7(3) 4_565 4_565 ?
 N2 Sb Sb 104.5(4) 4_565 4_665 ?
 N2 Sb Sb 122.4(3) 4_565 4_666 ?
 N2 Sb Sb 119.9(4) . 4_665 ?
 N2 Sb Sb 98.4(2) 3_666 4_666 ?
 N2 Sb Sb 97.2(4) 3_666 4_665 ?
 N2 Sb Sb 154.2(4) . 4_565 ?
 N2 Sb Sb 104.3(2) 3_666 4_565 ?
 N2 Sb N1 81.0(5) . . ?
 N2 Sb N1 69.8(5) 4_565 . ?
 N2 Sb N1 65.7(5) 4_565 4_665 ?
 N2 Sb N1 144.8(4) . 4_665 ?
 N2 Sb N2 127.2(7) . 4_565 ?
 N2 Sb N2 70.5(5) . 3_666 ?
 N2 Sb N2 132.9(3) 4_565 3_666 ?
 N2 Sb N3 141.2(5) . 3_565 ?
 N2 Sb N3 80.9(5) . 2_545 ?
 N2 Sb N3 103.1(5) 4_565 2_545 ?
 N2 Sb N3 81.7(5) 4_565 3_565 ?
 N2 Sb N4 83.5(5) . 1_655 ?
 N2 Sb N4 132.9(4) 3_666 4_666 ?
 N2 Sb N4 66.8(4) . 4_666 ?
 N2 Sb N4 147.8(5) 4_565 1_655 ?
 N2 Sb N4 66.6(4) 4_565 4_666 ?
 N3 Sb Sb 150.0(4) 3_565 4_666 ?
 N3 Sb Sb 57.2(4) 2_545 4_665 ?
 N3 Sb Sb 64.7(4) 3_565 4_665 ?
 N3 Sb Sb 41.7(3) 2_545 4_666 ?
 N3 Sb Sb 43.1(3) 3_565 4_565 ?
 N3 Sb Sb 120.1(3) 2_545 4_565 ?
 N3 Sb N1 63.8(4) 2_545 4_665 ?
 N3 Sb N1 65.8(4) 3_565 4_665 ?
 N3 Sb N2 123.7(4) 2_545 3_666 ?
 N3 Sb N2 70.7(4) 3_565 3_666 ?
 N3 Sb N3 121.1(7) 3_565 2_545 ?
 N3 Sb N4 148.3(4) 3_565 4_666 ?
 N3 Sb N4 68.0(5) 2_545 4_666 ?
 N4 Sb Sb 73.5(3) 1_655 4_666 ?
 N4 Sb Sb 105.3(2) 4_666 4_565 ?
 N4 Sb Sb 116.7(3) 1_655 4_565 ?
 N4 Sb Sb 44.3(3) 1_655 4_665 ?
 N4 Sb Sb 120.9(3) 4_666 4_665 ?
 N4 Sb Sb 58.4(2) 4_666 4_666 ?
 N4 Sb N1 83.6(4) 1_655 4_665 ?
 N4 Sb N2 60.4(4) 1_655 3_666 ?
 N4 Sb N3 69.2(4) 1_655 2_545 ?
 N4 Sb N3 76.8(5) 1_655 3_565 ?
 N4 Sb N4 130.7(4) 1_655 4_666 ?
 Sb N1 Sb 98.0(4) . 4_566 ?
 N1 N1 Sb 118.1(11) 3_566 . ?
 N1 N1 Sb 107.9(13) 3_566 4_566 ?
 N1 N1 N4 107.8(10) 3_566 . ?
 N4 N1 Sb 123.8(7) . 4_566 ?
 N4 N1 Sb 101.6(10) . . ?
 Sb N2 Sb 102.1(6) . 4_666 ?
 Sb N2 Sb 109.5(5) . 3_666 ?
 Sb N2 Sb 123.7(5) 4_666 3_666 ?
 N3 N2 Sb 106.9(7) 3_566 . ?
 N3 N2 Sb 122.6(9) 3_566 4_666 ?
 N3 N2 Sb 91.2(6) 3_566 3_666 ?
 Sb N3 Sb 95.2(5) 3_565 2 ?
 N2 N3 Sb 108.5(7) 3_566 3_565 ?
 N2 N3 Sb 121.0(8) 3_566 2 ?
 N4 N3 Sb 107.5(7) . 2 ?
 N4 N3 Sb 120.9(10) . 3_565 ?
 N4 N3 N2 104.7(12) . 3_566 ?
 Sb N4 Sb 95.7(3) 1_455 4_565 ?
 N1 N4 Sb 119.8(7) . 4_565 ?
 N1 N4 Sb 100.1(9) . 1_455 ?
 N3 N4 Sb 125.5(9) . 4_565 ?
 N3 N4 Sb 98.1(9) . 1_455 ?
 N3 N4 N1 109.2(8) . . ?

loop_
  _geom_torsion_atom_site_label_1
  _geom_torsion_atom_site_label_2
  _geom_torsion_atom_site_label_3
  _geom_torsion_atom_site_label_4
  _geom_torsion
  _geom_torsion_site_symmetry_1
  _geom_torsion_site_symmetry_2
  _geom_torsion_site_symmetry_3
  _geom_torsion_site_symmetry_4
  _geom_torsion_publ_flag
 Sb N1 N4 Sb -79.5(13) 4_566 . . 4_565 ?
 Sb N1 N4 Sb 23.1(10) 4_566 . . 1_455 ?
 Sb N1 N4 Sb 131.1(5) . . . 1_455 ?
 Sb N1 N4 Sb 28.5(9) . . . 4_565 ?
 Sb N1 N4 N3 125.4(10) 4_566 . . . ?
 Sb N1 N4 N3 -126.5(11) . . . . ?
 Sb N3 N4 Sb -100.5(10) 3_565 . . 1_455 ?
 Sb N3 N4 Sb 2.5(15) 3_565 . . 4_565 ?
 Sb N3 N4 Sb 152.1(6) 2 . . 1_455 ?
 Sb N3 N4 Sb -104.9(7) 2 . . 4_565 ?
 Sb N3 N4 N1 155.8(10) 3_565 . . . ?
 Sb N3 N4 N1 48.4(14) 2 . . . ?
 N1 N1 N4 Sb 153.3(12) 3_566 . . 4_565 ?
 N1 N1 N4 Sb -104.1(14) 3_566 . . 1_455 ?
 N1 N1 N4 N3 -2(2) 3_566 . . . ?
 N2 N3 N4 Sb 22.2(9) 3_566 . . 1_455 ?
 N2 N3 N4 Sb 125.2(10) 3_566 . . 4_565 ?
 N2 N3 N4 N1 -81.5(12) 3_566 . . . ?

_shelx_res_file
;
    lbdom3t1.res created by SHELXL-2014/7

TITL lbdom3t1_a.res in P2(1)/n
REM Old TITL lbdom3t1_a.res in P2(1)/n
REM SHELXT solution in P2(1)/n
REM R1 0.504, Rweak 0.639, Alpha 0.828, Orientation as input
REM Formula found by SHELXT: N
CELL 0.29521 4.2577 6.8773 4.4383 90 91.674 90
ZERR 2 0.0034 0.0044 0.0056 0 0.092 0
LATT 1
SYMM 0.5-X,0.5+Y,0.5-Z
SFAC N Sb
DISP N -0.0011 0.0005 5.1519
DISP Sb -0.2261 2.0938 3543.276
UNIT 16 4

L.S. 40
PLAN  5
SIZE 0.001 0.001 0.001
TEMP 20(2)
CONF
list 4
MORE -1
fmap 2 53
acta
OMIT 4 2 4
REM <olex2.extras>
REM <HklSrc "%.\\LBdom3t1.hkl">
REM </olex2.extras>

WGHT    0.084000
FVAR       0.73855
SB    2    0.406344    0.294359    0.300886    11.00000    0.00401    0.00257 =
         0.00689   -0.00036   -0.00129    0.00014
N1    1   -0.003838    0.410747    0.440366    11.00000    0.00220
N2    1    0.549274    0.386015    0.703847    11.00000    0.00344
N3    1   -0.291017    0.602945    0.125404    11.00000    0.00523
N4    1   -0.183000    0.419574    0.166683    11.00000    0.00174
HKLF 4

REM  lbdom3t1_a.res in P2(1)/n
REM R1 =  0.0421 for     195 Fo > 4sig(Fo)  and  0.0481 for all     224 data
REM     26 parameters refined using      0 restraints

END

WGHT      0.0840      0.0000

REM Highest difference peak  2.567,  deepest hole -2.376,  1-sigma level  0.594
Q1    1   0.3260  0.3019  0.5080  11.00000  0.05    2.57
Q2    1   0.4867  0.2937  0.1317  11.00000  0.05    2.18
Q3    1  -0.2577  0.5574  0.2735  11.00000  0.05    1.90
Q4    1   0.5467  0.4383  0.8916  11.00000  0.05    1.81
Q5    1   0.6161  0.3216  0.7058  11.00000  0.05    1.75
;
_shelx_res_checksum                59329
_shelx_hkl_file
;
   0   2   1 2638.71   37.85
   0  -2  -2 4967.67   49.88
   0   3   2 1408.11   34.20
   0  -3  -2 1396.75   34.80
   0  -3  -3 2564.04   48.08
   0  -4  -1 6983.66   96.70
   0   4   2  827.88   30.96
   0  -4  -2  936.27   34.52
   0  -4  -3 1694.40   43.42
   0   4   3 1776.59   47.37
   0   5   1  737.78   39.65
   0  -5  -1  783.47   36.60
   0  -5  -2   75.80   17.53
   0   5   2   62.89   13.20
   0  -5  -3 4212.54   85.40
   0   5   3 4350.12   73.06
   0  -5  -4   76.66   15.09
   0  -5  -5 2890.53   73.13
   0   6   1 7054.51  115.82
   0   6   2   22.77   13.16
   0  -6  -2   20.16   14.82
   0   6   3 1579.76   54.22
   0  -6  -3 1631.88   54.24
   0   6   4   56.29   18.20
   0  -6  -4   68.28   23.37
   0  -6  -5   26.69   16.06
   0  -7  -2  115.40   23.31
   0   7   2  158.43   26.27
   0   7   3 1607.82   54.27
   0   7   4  745.56   36.96
   0  -7  -4  823.44   45.93
   0  -7  -5 1952.10   71.29
   0   8   2  748.97   49.39
   0  -8  -3  447.43   39.16
   0  -8  -4   92.37   21.92
   0   8   4   61.88   16.19
   0   8   5  -25.16   20.28
   0  -8  -5   -5.26   19.10
   0   9   2  903.38   58.49
   0   9   3  605.52   42.40
   0  -9  -3  657.00   47.73
   0   9   4  892.05   48.14
   0  -9  -4  876.45   54.81
   0   9   5  697.32   39.97
   0  -9  -5  215.95   22.52
   1  -1   0  665.03   17.43
   1  -1   1 9057.95   69.93
   1  -2  -1 7499.81   72.94
  -1   2   1 7580.54   75.19
  -1   2   0 1096.83   32.83
   1  -2   0 1139.68   32.94
  -1   2  -1  850.98   27.51
  -1  -2  -3  550.58   14.98
   1  -3  -2  536.34   23.88
   1  -3  -1 3824.32   62.60
  -1   3   1 3761.64   66.34
  -1   3   0 6141.54   91.84
   1  -3   0 6127.45   84.70
  -1  -3  -2 6871.24   68.09
   1   3   2 6899.73   67.42
  -1  -3  -3 2344.52   42.05
  -1  -3  -4 1671.68   37.71
   1  -4  -3  497.36   27.78
   1  -4  -2 4405.40   71.14
  -1   4   2 4248.39   69.52
  -1   4   1 1891.48   50.81
   1  -4  -1 1878.41   55.09
   1  -4   0 3183.12   68.00
  -1   4   0 3154.99   71.82
   1   4   2    4.01   10.12
   1   4   3  127.18   11.99
  -1  -4  -4 1079.24   35.67
  -1  -4  -5  396.09   23.09
   1  -5  -4  254.29   23.26
  -1   5   3  -15.11   13.81
   1  -5  -3    3.52   10.13
  -1   5   2  938.30   42.68
   1  -5  -2 1022.48   44.83
  -1   5   1   59.67   14.80
  -1   5   0 5957.42  113.55
   1  -5   0 5978.98  108.31
   1   5   2 4120.11   73.68
  -1  -5  -3  283.37   22.11
   1   5   4 1900.99   63.90
  -1  -5  -4 1938.03   50.15
  -1  -5  -5   33.17   13.09
   1  -6  -5    8.86   15.76
  -1   6   4 3896.96  124.20
  -1   6   3   14.13   13.52
   1  -6  -3  -12.74   16.61
  -1   6   2 5142.78   99.32
   1  -6  -2 5046.31  108.76
  -1   6   1  322.63   33.75
   1  -6   0 1897.55   73.71
  -1   6   0 1920.29   67.78
   1   6   2   34.76   15.82
  -1  -6  -3   58.82   21.52
  -1  -6  -4 1125.33   42.73
   1   6   4 1187.56   39.83
  -1  -6  -5   35.22   14.64
   1  -7  -5   56.91   21.33
   1  -7  -4  471.24   38.42
   1  -7  -3   24.79   16.21
  -1   7   3   -2.21   15.26
   1  -7  -2  294.09   31.67
  -1   7   2  250.41   31.29
   1  -7  -1  451.29   36.65
   1   7   2 4112.79   96.83
   1   7   3  513.28   32.95
  -1  -7  -4 1759.44   55.66
   1   7   4 1676.99   51.06
   1  -8  -5  525.15   50.86
   1  -8  -4 1582.07   69.34
  -1   8   4 1446.34   60.69
   1  -8  -3  932.40   52.16
  -1   8   3  990.24   53.21
  -1   8   2 1348.42   57.92
   1  -8  -2 1535.02   68.04
   1  -8  -1  734.82   52.21
  -1   8   1  709.01   50.54
   1   8   3  155.59   22.05
   1   8   4  866.14   42.42
   1  -9  -3  -43.25   25.25
  -1   9   2  110.24   23.53
   1  -9  -2  103.05   28.81
  -1   9   1  564.26   48.91
   1   9   3 2358.83   79.65
   1   9   4  470.46   34.03
   1  10   3  271.91   36.10
   1  10   4   26.96   16.81
   2   0   1   -2.96    3.79
   2   0   2 6056.80   53.79
  -2   0  -2 6058.31   47.37
  -2   0  -3    1.72    6.07
   2  -1   0 9999.00   85.31
   2  -1   1  134.98   11.87
  -2   1  -1  115.96   10.28
  -2   1  -2 2120.00   47.00
   2  -1   2 2150.41   41.02
   2  -2   0 1065.03   33.70
   2  -2   1  611.10   26.78
  -2   2  -1  533.68   22.97
  -2   2  -2 5810.61   86.16
   2  -3  -1 4707.47   74.09
   2  -3   0 3048.82   64.52
  -2   3   0 3065.90   62.07
  -2   3  -1 3282.53   72.90
  -2   3  -2  896.32   39.55
  -2  -3  -5  222.46   12.38
  -2   4   2   22.67   11.91
   2  -4  -2   44.63   11.40
   2  -4   0  138.32   19.12
  -2   4   0  167.10   18.56
   2   4   3 5095.14   52.10
  -2  -4  -5 1413.50   28.77
  -2   5   3 2031.82   88.89
   2  -5  -3 1913.61   58.98
  -2   5   2  390.91   29.71
   2  -5  -1 3866.48   93.30
  -2   5   1 3939.71   86.94
  -2   5   0  306.80   29.60
   2  -5   0  319.10   28.63
   2  -5   1 5328.60  108.55
   2   5   3  325.05   18.80
   2   5   4   22.86    8.79
   2  -6  -4   94.37   20.56
   2  -6  -3  751.30   41.43
  -2   6   3  865.91   45.49
   2  -6  -2   12.88   15.06
   2  -6  -1   21.86   17.25
  -2   6   1   25.04   15.50
   2  -6   0  -16.27   18.05
  -2   6   0   15.87   14.97
   2  -6   1 2598.78   85.51
  -2   6  -1 2731.61   79.01
   2   6   3 4954.98   86.99
   2   6   4   22.24   10.87
   2  -7  -4  420.40   39.26
  -2   7   4  501.12   52.40
   2  -7  -3 1964.31   78.83
  -2   7   3 2362.81   75.26
   2  -7  -2  668.66   46.94
  -2   7   2  711.18   47.17
  -2   7   1 4568.69  109.02
   2  -7  -1 4683.92  113.21
  -2   7   0  468.89   43.18
   2  -7   0  469.42   41.21
   2   7   3  167.52   24.58
   2   7   4   58.58   14.34
  -2   8   2   62.24   20.82
   2  -8  -2   97.21   26.58
  -2   8   1   23.14   17.60
   2  -8  -1    8.54   21.24
  -2   8   0  138.33   28.57
   2  -8   0  163.79   31.52
   2   8   4  544.27   31.74
   3   0   2    8.48    6.88
  -3   0  -3 2593.53   37.34
  -3   0  -4  -10.84    6.16
  -3   0  -5   39.96    9.13
  -3   1  -1  116.26   16.83
   3  -1   1  144.35   14.14
   3  -1   2  255.16   17.75
   3   1   2  253.17   12.94
  -3   1  -2  210.89   14.69
  -3   1  -3 2111.68   42.88
  -3   1  -4  301.17   21.08
  -3   2   0 1153.49   47.70
   3  -2   1 4430.86   80.36
  -3   2  -1 4600.00   69.52
   3  -2   2 2329.70   54.80
  -3   2  -2 2309.97   53.94
  -3   2  -4  308.20   23.61
   3  -3  -1  860.26   36.62
  -3   3   1  843.27   47.49
  -3   3   0  136.66   16.98
  -3   3  -1   12.07   11.41
   3  -3   1   36.79   14.31
  -3   3  -2  815.44   39.16
   3  -3   2  826.02   40.37
  -3   4   1  543.52   33.77
   3  -4  -1  503.64   31.92
   3  -4   0 5669.06  103.18
  -3   4  -1  656.72   37.43
   3  -4   1  655.40   39.59
   3  -4   2 2425.56   72.58
  -3   4  -2 2503.00   75.51
  -3   4  -3  572.70   38.18
   3   4   3  520.89   18.62
  -3   5   2 3013.25   84.25
   3  -5  -2 2882.27   78.65
   3  -5  -1   -2.38   14.58
  -3   5   1    3.72   13.57
   3  -5   0  161.10   26.32
  -3   5   0  147.80   22.42
  -3   5  -1   14.18   14.35
   3  -5   1   21.20   15.70
   3  -5   2  668.35   43.07
  -3   5  -2  679.59   44.57
   3   5   4 1496.96   24.59
  -3   6   3   -6.96   31.31
   3  -6  -3   -2.77   15.22
   3  -6  -2 2311.96   76.69
  -3   6   2 2213.49   79.80
  -3   6   1   26.13   17.04
   3  -6  -1   35.94   20.91
  -3   6   0 5288.24  121.12
   3  -6   0 5201.24  126.59
   3  -6   1   12.60   18.52
  -3   6  -2 3383.74  105.37
   3  -7  -2 1009.69   61.32
   3  -7  -1   73.22   24.29
  -3   7   1  101.97   25.43
   3  -7   0  132.67   24.63
  -3   7   0  108.07   23.85
  -3   7  -1   18.35   17.98
  -3   7  -2  669.18   52.17
   4   0   2   89.60   11.71
   4   0   3  -22.22   10.56
   4   1   3  336.55   17.05
  -4   1  -3  389.09   21.52
   4  -1   3  341.91   23.03
  -4   1  -4 2904.63   53.42
   4  -2   1  202.75   21.23
  -4   2  -1  225.52   27.02
   4  -2   2   87.82   19.15
   4   2   3   28.14    5.87
   4  -2   3   80.16   23.18
  -4   2  -4   26.17   26.38
  -4   3   0 2219.17   75.13
   4  -3   0 2071.91   64.23
   4  -3   1 2807.19   70.24
  -4   3  -1 2489.51   64.57
   4  -3   2 3296.95   82.71
  -4   3  -2 3433.17   75.09
   4  -3   3 2157.29   65.82
  -4   3  -3 2048.75   58.17
  -4   3  -4  577.69   34.35
  -4   4   1 2052.04   89.27
   4  -4  -1 2119.97   67.51
   4  -4   0  634.95   36.60
  -4   4   0  752.65   39.78
   4  -4   1 1043.36   52.11
  -4   4  -1  857.65   43.45
  -4   4  -2    4.35   13.32
   4  -4   2   17.34   18.33
  -4   4  -3   21.31   13.07
   4  -4   3   91.39   24.34
  -4   4  -4   30.13   18.17
   4  -5  -1  424.58   36.25
  -4   5   1  449.98   35.07
   4  -5   0   94.82   36.51
   4  -5   1 3085.95   98.04
  -4   5  -1 3031.78   88.81
   4  -5   2   90.96   21.68
  -4   5  -2   94.81   21.35
  -4   5  -3 2871.77   85.79
  -4   5  -4  116.80   25.09
   4  -6  -1 2351.71   82.21
  -4   6   1 2605.06   85.03
  -4   6   0  134.46   26.55
   4  -6   1  570.76   47.10
  -4   6  -1  595.67   44.07
   4  -6   2    6.23   20.52
  -4   6  -2   -0.87   18.47
  -4   6  -3  142.64   28.44
   5   0   2   50.27   21.88
   5   0   3 2566.80   58.38
   5  -1   2   97.79   17.50
   5   1   3  399.86   20.60
   5  -1   3  219.62   16.13
   5  -2   1  568.83   36.00
   5  -2   2  326.80   27.43
  -5   2  -3 1885.83   57.66
   5   2   3 1856.74   40.72
   5  -2   3 1874.37   55.77
   5  -3   1  546.36   37.16
  -5   3  -1  597.69   50.55
   5  -3   2  771.09   48.39
  -5   3  -2  710.76   37.36
   5  -3   3  201.98   24.13
  -5   3  -3  244.94   23.37
  -5   3  -4    1.09   13.13
  -5   4   0   54.94   26.18
   5  -4   0   84.64   22.32
  -5   4  -1   13.76   15.25
   5  -4   1   25.40   20.69
   5  -4   2 1523.30   68.67
  -5   4  -2 1561.52   58.14
  -5   4  -3  331.43   29.60
   5  -4   3  347.97   32.79
  -5   4  -4 2151.65   65.85
   5  -5   0 2647.74   90.89
  -5   5  -1  130.41   23.17
   5  -5   1   79.41   28.86
  -5   5  -2 1483.36   64.40
  -5   5  -3   16.88   17.43
   5  -5   3   -7.01   20.54
  -5   5  -4   13.57   17.11
   6  -1   2  124.54   20.46
   6  -2   2 1859.48   68.62
   6  -2   3  842.08   45.45
   6  -3   1   16.73   21.40
   6  -3   2   83.63   23.38
  -6   3  -3  493.09   48.35
   6  -3   3  413.52   34.06
   6  -4   2  491.82   44.61
  -6   4  -2  519.81   41.33
  -6   4  -3  827.33   45.98
   6  -4   3  735.37   50.97
   0   0   0    0.00    0.00


TITL LBdom3t1 in P2(1)/n
REM P2(1)/n (#14 in standard setting)
CELL 0.29521   4.257651   6.877324   4.438323  90.0000  91.6742  90.0000
ZERR    2.00   0.003442   0.004408   0.005603   0.0000   0.0922   0.0000
LATT  1
SYMM -x+1/2, y+1/2,-z+1/2
SFAC N Sb
UNIT 8.00 2.00
TREF
HKLF 4
END
_computing_structure_solution     'SHELXT 2014/5 (Sheldrick, 2014)'
_computing_structure_solution     'SHELXT 2014/5 (Sheldrick, 2014)'
_computing_structure_solution     'SHELXT 2014/5 (Sheldrick, 2014)'
;
_shelx_hkl_checksum                22021
loop_
  _axis.id
  _axis.system
  _axis.type
  _axis.equipment
  _axis.parity
  _axis.depends_on
  _axis.zero
  _axis.vector[1]
  _axis.vector[2]
  _axis.vector[3]
 source abstract . source . . . 0.99998745 0.00000000 -0.00500960
 omega abstract rotation goniometer -1 . 0.11866000 0.00000000 0.00000000
 1.00000000
 kappa abstract rotation goniometer -1 omega 0.00000000 -0.76604444 0.00000000
 0.64278761
 phi abstract rotation goniometer -1 kappa . 0.00000000 0.00000000 1.00000000
 theta abstract rotation goniometer -1 . 0.41334000 0.00000000 0.00000000
 1.00000000
 matrixX abstract general general . phi . 1.00000000 0.00000000 0.00000000
 matrixY abstract general general . phi . 0.00000000 1.00000000 0.00000000
 matrixZ abstract general general . phi . 0.00000000 0.00000000 1.00000000
 dacX abstract translation general . phi . 0.00000000 1.00000000 0.00000000
 dacY abstract translation general . phi . -1.00000000 0.00000000 0.00000000
 dacZ abstract translation general . phi . 0.00000000 0.00000000 1.00000000

_olex2_submission_special_instructions  'No special instructions were received'
_oxdiff_exptl_absorpt_empirical_details
;
Empirical correction (ABSPACK) includes:
- Absorption correction using spherical harmonics
- Frame scaling
- Detector area scaling
;
_oxdiff_exptl_absorpt_empirical_full_max  1.591
_oxdiff_exptl_absorpt_empirical_full_min  0.703
# start Validation Reply Form
_vrf_PLAT029_lbdom3t1
;
PROBLEM: _diffrn_measured_fraction_theta_full value Low . 0.496 Why?
RESPONSE: High-pressure data set from a diamond anvil cell. Incomplete data set due to shadowing of anvils. Structure is supported by multiple presusre points and DFT calculations.  
;
# end Validation Reply Form
