# Supplementary material for: High‐Pressure Synthesis of Antimony Nitride Sb3N5 and Polynitride Sb2N8 Featuring Single‐Bonded N8 10− Chains
Source: Angew Chem Int Ed Engl. 2026 Jan 1;65(6):e22652. doi: 10.1002/anie.202522652 (PMC12865237; doi:10.1002/anie.202522652)
Supplement: Supplementary file 2 — Supporting Information [file ANIE-65-e22652-s001.zip › Sb3N5_05GPa.cif]

data_p08s2dom4
_audit_creation_date               2022-10-06
_audit_creation_method
;
Olex2 1.5
(compiled 2022.04.07 svn.rca3783a0 for OlexSys, GUI svn.r6498)
;
_shelx_SHELXL_version_number       '2014/7'
_audit_contact_author_address      ?
_audit_contact_author_email        ?
_audit_contact_author_name         ''
_audit_contact_author_phone        ?
_publ_contact_author_id_orcid      ?
_publ_section_references
;
Dolomanov, O.V., Bourhis, L.J., Gildea, R.J, Howard, J.A.K. & Puschmann, H.
 (2009), J. Appl. Cryst. 42, 339-341.

Sheldrick, G.M. (2015). Acta Cryst. C71, 3-8.
;
_chemical_name_common              ?
_chemical_name_systematic          'Antimony Nitride'
_chemical_formula_moiety           'N5 Sb3'
_chemical_formula_sum              'N5 Sb3'
_chemical_formula_weight           435.30
_chemical_absolute_configuration   ?
_chemical_melting_point            ?
_chemical_oxdiff_formula           'Sb3 N5'
loop_
  _atom_type_symbol
  _atom_type_description
  _atom_type_scat_dispersion_real
  _atom_type_scat_dispersion_imag
  _atom_type_scat_source
 'N' 'N' -0.0032 0.0004 'International Tables Vol C Tables 4.2.6.8 and 6.1.1.4'
 'Sb' 'Sb' -0.4499 2.0389
 'International Tables Vol C Tables 4.2.6.8 and 6.1.1.4'

_shelx_space_group_comment
;
The symmetry employed for this shelxl refinement is uniquely defined
by the following loop, which should always be used as a source of
symmetry information in preference to the above space-group names.
They are only intended as comments.
;
_space_group_crystal_system        'orthorhombic'
_space_group_IT_number             36
_space_group_name_H-M_alt          'C m c 21'
_space_group_name_Hall             'C 2c -2'
loop_
  _space_group_symop_operation_xyz
 'x, y, z'
 '-x, -y, z+1/2'
 'x, -y, z+1/2'
 '-x, y, z'
 'x+1/2, y+1/2, z'
 '-x+1/2, -y+1/2, z+1/2'
 'x+1/2, -y+1/2, z+1/2'
 '-x+1/2, y+1/2, z'

_cell_length_a                     12.99(3)
_cell_length_b                     5.1980(17)
_cell_length_c                     5.337(2)
_cell_angle_alpha                  90
_cell_angle_beta                   90
_cell_angle_gamma                  90
_cell_volume                       360.3(10)
_cell_formula_units_Z              4
_cell_measurement_reflns_used      77
_cell_measurement_temperature      293(2)
_cell_measurement_theta_max        12.2670
_cell_measurement_theta_min        2.9530
_shelx_estimated_absorpt_T_max     0.989
_shelx_estimated_absorpt_T_min     0.989
_exptl_absorpt_coefficient_mu      11.330
_exptl_absorpt_correction_T_max    1.00000
_exptl_absorpt_correction_T_min    0.34631
_exptl_absorpt_correction_type     multi-scan
_exptl_absorpt_process_details
;
CrysAlisPro 1.171.42.49 (Rigaku Oxford Diffraction, 2022)
Empirical absorption correction using spherical harmonics,
implemented in SCALE3 ABSPACK scaling algorithm.
;
_exptl_absorpt_special_details     ?
_exptl_crystal_colour              dark
_exptl_crystal_colour_modifier     dark
_exptl_crystal_density_diffrn      8.025
_exptl_crystal_density_meas        ?
_exptl_crystal_density_method      ?
_exptl_crystal_description         needle
_exptl_crystal_F_000               752
_exptl_crystal_size_max            0.001
_exptl_crystal_size_mid            0.001
_exptl_crystal_size_min            0.001
_exptl_transmission_factor_max     ?
_exptl_transmission_factor_min     ?
_diffrn_reflns_av_R_equivalents    0.0828
_diffrn_reflns_av_unetI/netI       0.1596
_diffrn_reflns_Laue_measured_fraction_full  0.539
_diffrn_reflns_Laue_measured_fraction_max  0.342
_diffrn_reflns_limit_h_max         10
_diffrn_reflns_limit_h_min         -11
_diffrn_reflns_limit_k_max         10
_diffrn_reflns_limit_k_min         -9
_diffrn_reflns_limit_l_max         10
_diffrn_reflns_limit_l_min         -10
_diffrn_reflns_number              742
_diffrn_reflns_point_group_measured_fraction_full  0.550
_diffrn_reflns_point_group_measured_fraction_max  0.306
_diffrn_reflns_theta_full          10.052
_diffrn_reflns_theta_max           17.387
_diffrn_reflns_theta_min           2.329
_diffrn_ambient_temperature        293(2)
_diffrn_ambient_pressure	   4600000
_diffrn_detector                   'Flat panel'
_diffrn_detector_area_resol_mean   5.0
_diffrn_detector_type              'Perkin Elmer XRD1621'
_diffrn_measured_fraction_theta_full  0.539
_diffrn_measured_fraction_theta_max  0.342
_diffrn_measurement_details
;
List of Runs (angles in degrees, time in seconds):

  # Type    Start    End  Width  t~exp~   \w     \q     \k     \f   Frames
--------------------------------------------------------------------------
  1  \f    -30.00  30.00   0.50    1.00   0.00   0.00   0.00    --   120
;
_diffrn_measurement_device         'abstract diffractometer'
_diffrn_measurement_device_type    'customized \w-circle diffractometer'
_diffrn_measurement_method         '\w scans'
_diffrn_orient_matrix_axis[1]      matrixX
_diffrn_orient_matrix_axis[2]      matrixY
_diffrn_orient_matrix_axis[3]      matrixZ
_diffrn_orient_matrix_type        
 'CrysAlisPro convention (1999,Acta A55,543-557)'
_diffrn_orient_matrix_UB_11        -0.0214828547
_diffrn_orient_matrix_UB_12        -0.0045699221
_diffrn_orient_matrix_UB_13        0.0140505284
_diffrn_orient_matrix_UB_21        -0.0058985992
_diffrn_orient_matrix_UB_22        0.0284981502
_diffrn_orient_matrix_UB_23        -0.0447877941
_diffrn_orient_matrix_UB_31        -0.0015147141
_diffrn_orient_matrix_UB_32        -0.0480751355
_diffrn_orient_matrix_UB_33        -0.0278343771
_diffrn_radiation_monochromator    synchrotron
_diffrn_radiation_probe            x-ray
_diffrn_radiation_type             synchrotron
_diffrn_radiation_wavelength       0.2909
_diffrn_source                     synchrotron
_diffrn_source_type                'PETRAIII, Beamline P02.2'
_reflns_Friedel_coverage           0.667
_reflns_Friedel_fraction_full      0.564
_reflns_Friedel_fraction_max       0.263
_reflns_number_gt                  368
_reflns_number_total               515
_reflns_special_details
;
 Reflections were merged by SHELXL according to the crystal
 class for the calculation of statistics and refinement.
 
 _reflns_Friedel_fraction is defined as the number of unique
 Friedel pairs measured divided by the number that would be
 possible theoretically, ignoring centric projections and
 systematic absences.
;
_reflns_threshold_expression       'I > 2\s(I)'
_computing_cell_refinement         'CrysAlisPro 1.171.40.57a (Rigaku OD, 2019)'
_computing_data_collection         'CrysAlisPro 1.171.40.57a (Rigaku OD, 2019)'
_computing_data_reduction          'CrysAlisPro 1.171.40.57a (Rigaku OD, 2019)'
_computing_molecular_graphics      'Olex2 1.5 (Dolomanov et al., 2009)'
_computing_publication_material    'Olex2 1.5 (Dolomanov et al., 2009)'
_computing_structure_refinement    'SHELXL 2014/7 (Sheldrick, 2015)'
_computing_structure_solution      ?
_refine_diff_density_max           3.224
_refine_diff_density_min           -5.277
_refine_diff_density_rms           0.981
_refine_ls_abs_structure_details
;
 Flack x determined using 82 quotients [(I+)-(I-)]/[(I+)+(I-)]
 (Parsons, Flack and Wagner, Acta Cryst. B69 (2013) 249-259).
;
_refine_ls_abs_structure_Flack     0.1(4)
_refine_ls_extinction_coef         .
_refine_ls_extinction_method       none
_refine_ls_goodness_of_fit_ref     0.945
_refine_ls_hydrogen_treatment      undef
_refine_ls_matrix_type             full
_refine_ls_number_parameters       27
_refine_ls_number_reflns           515
_refine_ls_number_restraints       1
_refine_ls_R_factor_all            0.0990
_refine_ls_R_factor_gt             0.0667
_refine_ls_restrained_S_all        0.944
_refine_ls_shift/su_max            0.000
_refine_ls_shift/su_mean           0.000
_refine_ls_structure_factor_coef   Fsqd
_refine_ls_weighting_details      
 'w=1/[\s^2^(Fo^2^)+(0.0356P)^2^] where P=(Fo^2^+2Fc^2^)/3'
_refine_ls_weighting_scheme        calc
_refine_ls_wR_factor_gt            0.1314
_refine_ls_wR_factor_ref           0.1506
_refine_special_details            ?
_olex2_refinement_description
;
;
_atom_sites_solution_hydrogens     .
_atom_sites_solution_primary       ?
_atom_sites_solution_secondary     ?
loop_
  _atom_site_label
  _atom_site_type_symbol
  _atom_site_fract_x
  _atom_site_fract_y
  _atom_site_fract_z
  _atom_site_U_iso_or_equiv
  _atom_site_adp_type
  _atom_site_occupancy
  _atom_site_site_symmetry_order
  _atom_site_calc_flag
  _atom_site_refinement_flags_posn
  _atom_site_refinement_flags_adp
  _atom_site_refinement_flags_occupancy
  _atom_site_disorder_assembly
  _atom_site_disorder_group
 Sb01 Sb -0.3358(6) -0.2472(3) -0.2746(7) 0.0050(11) Uani 1 1 d . . . . .
 Sb02 Sb -0.5000 -0.2795(4) -0.7238(5) 0.007(2) Uani 1 2 d S T P . .
 N1 N -0.5000 -0.100(6) -0.362(7) 0.003(6) Uiso 1 2 d S . P . .
 N2 N -0.311(6) 0.119(5) -0.143(5) 0.012(6) Uiso 1 1 d . . . . .
 N3 N -0.405(7) -0.448(5) 0.012(6) 0.014(6) Uiso 1 1 d . . . . .

loop_
  _atom_site_aniso_label
  _atom_site_aniso_U_11
  _atom_site_aniso_U_22
  _atom_site_aniso_U_33
  _atom_site_aniso_U_23
  _atom_site_aniso_U_13
  _atom_site_aniso_U_12
 Sb01 0.004(4) 0.0057(5) 0.0054(6) 0.0003(5) -0.001(2) -0.0004(11)
 Sb02 0.010(6) 0.0046(7) 0.0055(9) -0.0013(10) 0.000 0.000

_geom_special_details
;
 All esds (except the esd in the dihedral angle between two l.s. planes)
 are estimated using the full covariance matrix.  The cell esds are taken
 into account individually in the estimation of esds in distances, angles
 and torsion angles; correlations between esds in cell parameters are only
 used when they are defined by crystal symmetry.  An approximate (isotropic)
 treatment of cell esds is used for estimating esds involving l.s. planes.
;
loop_
  _geom_bond_atom_site_label_1
  _geom_bond_atom_site_label_2
  _geom_bond_distance
  _geom_bond_site_symmetry_2
  _geom_bond_publ_flag
 Sb01 Sb02 3.212(7) . ?
 Sb01 Sb02 3.480(7) 2_455 ?
 Sb01 Sb02 3.267(7) 2_445 ?
 Sb01 Sb02 3.635(7) 1_556 ?
 Sb01 N1 2.312(16) . ?
 Sb01 N2 2.10(3) 3_554 ?
 Sb01 N2 2.06(3) . ?
 Sb01 N2 2.14(7) 8_445 ?
 Sb01 N3 2.15(4) 3_544 ?
 Sb01 N3 2.06(5) . ?
 Sb02 Sb01 3.212(7) 4_455 ?
 Sb02 Sb01 3.267(7) 3_544 ?
 Sb02 Sb01 3.267(7) 2_444 ?
 Sb02 N1 2.11(3) 2_454 ?
 Sb02 N1 2.14(3) . ?
 Sb02 N2 2.63(7) 3_554 ?
 Sb02 N2 2.63(7) 2_454 ?
 Sb02 N3 2.07(6) 4_454 ?
 Sb02 N3 2.26(5) 3_544 ?
 Sb02 N3 2.07(6) 1_554 ?
 Sb02 N3 2.26(5) 2_444 ?
 N1 Sb01 2.312(16) 4_455 ?
 N1 Sb02 2.11(3) 2_455 ?
 N1 Sb02 3.31(3) 2_445 ?
 N2 Sb01 2.10(3) 3 ?
 N2 Sb01 2.14(7) 8_455 ?
 N2 Sb02 2.63(7) 2_455 ?
 N3 Sb01 2.15(4) 3_545 ?
 N3 Sb02 2.26(5) 2_445 ?
 N3 Sb02 2.07(6) 1_556 ?

loop_
  _geom_angle_atom_site_label_1
  _geom_angle_atom_site_label_2
  _geom_angle_atom_site_label_3
  _geom_angle
  _geom_angle_site_symmetry_1
  _geom_angle_site_symmetry_3
  _geom_angle_publ_flag
 Sb02 Sb01 Sb02 65.77(16) . 2_445 ?
 Sb02 Sb01 Sb02 61.01(14) 2_445 1_556 ?
 Sb02 Sb01 Sb02 102.2(3) . 1_556 ?
 Sb02 Sb01 Sb02 72.11(16) . 2_455 ?
 Sb02 Sb01 Sb02 67.30(14) 2_455 1_556 ?
 Sb02 Sb01 Sb02 100.7(3) 2_445 2_455 ?
 N1 Sb01 Sb02 70.4(7) . 2_445 ?
 N1 Sb01 Sb02 68.8(9) . 1_556 ?
 N1 Sb01 Sb02 41.8(9) . . ?
 N1 Sb01 Sb02 36.0(8) . 2_455 ?
 N2 Sb01 Sb02 114.1(15) . . ?
 N2 Sb01 Sb02 140.6(8) 8_445 2_455 ?
 N2 Sb01 Sb02 49(2) . 2_455 ?
 N2 Sb01 Sb02 54.6(19) 3_554 . ?
 N2 Sb01 Sb02 149.6(18) 3_554 1_556 ?
 N2 Sb01 Sb02 144.7(8) 8_445 . ?
 N2 Sb01 Sb02 85.4(14) 3_554 2_455 ?
 N2 Sb01 Sb02 140.6(18) . 2_445 ?
 N2 Sb01 Sb02 81.9(14) . 1_556 ?
 N2 Sb01 Sb02 114.7(14) 3_554 2_445 ?
 N2 Sb01 Sb02 103.9(11) 8_445 1_556 ?
 N2 Sb01 Sb02 107.9(10) 8_445 2_445 ?
 N2 Sb01 N1 172.5(14) 8_445 . ?
 N2 Sb01 N1 81(2) 3_554 . ?
 N2 Sb01 N1 85(2) . . ?
 N2 Sb01 N2 92.7(16) . 8_445 ?
 N2 Sb01 N2 90.1(9) . 3_554 ?
 N2 Sb01 N2 105.7(13) 3_554 8_445 ?
 N2 Sb01 N3 106.6(13) . . ?
 N2 Sb01 N3 78.7(15) 3_554 3_544 ?
 N2 Sb01 N3 108(2) 8_445 3_544 ?
 N2 Sb01 N3 159(2) . 3_544 ?
 N3 Sb01 Sb02 98.5(17) 3_544 1_556 ?
 N3 Sb01 Sb02 44.6(14) 3_544 . ?
 N3 Sb01 Sb02 43.2(14) . 2_445 ?
 N3 Sb01 Sb02 94.2(17) . 2_455 ?
 N3 Sb01 Sb02 104(2) . . ?
 N3 Sb01 Sb02 111(2) 3_544 2_455 ?
 N3 Sb01 Sb02 28.3(12) . 1_556 ?
 N3 Sb01 Sb02 38.3(14) 3_544 2_445 ?
 N3 Sb01 N1 76(2) 3_544 . ?
 N3 Sb01 N1 85(2) . . ?
 N3 Sb01 N2 89(3) . 8_445 ?
 N3 Sb01 N2 157(2) . 3_554 ?
 N3 Sb01 N3 80.6(18) . 3_544 ?
 Sb01 Sb02 Sb01 70.63(16) . 3_544 ?
 Sb01 Sb02 Sb01 81.5(3) 2_444 3_544 ?
 Sb01 Sb02 Sb01 122.31(17) . 2_444 ?
 Sb01 Sb02 Sb01 70.63(16) 4_455 2_444 ?
 Sb01 Sb02 Sb01 122.31(17) 4_455 3_544 ?
 Sb01 Sb02 Sb01 83.2(3) . 4_455 ?
 N1 Sb02 Sb01 132.6(5) 2_454 2_444 ?
 N1 Sb02 Sb01 132.6(5) 2_454 3_544 ?
 N1 Sb02 Sb01 102.3(7) 2_454 . ?
 N1 Sb02 Sb01 113.7(6) . 2_444 ?
 N1 Sb02 Sb01 113.7(6) . 3_544 ?
 N1 Sb02 Sb01 102.3(7) 2_454 4_455 ?
 N1 Sb02 Sb01 46.0(4) . . ?
 N1 Sb02 Sb01 46.0(4) . 4_455 ?
 N1 Sb02 N1 84.7(7) 2_454 . ?
 N1 Sb02 N2 76.2(7) 2_454 3_554 ?
 N1 Sb02 N2 73.4(7) . 3_554 ?
 N1 Sb02 N2 73.4(7) . 2_454 ?
 N1 Sb02 N2 76.2(7) 2_454 2_454 ?
 N1 Sb02 N3 76.7(10) . 3_544 ?
 N1 Sb02 N3 141.5(17) 2_454 3_544 ?
 N1 Sb02 N3 76.7(10) . 2_444 ?
 N1 Sb02 N3 141.5(17) 2_454 2_444 ?
 N2 Sb02 Sb01 69.0(8) 2_454 2_444 ?
 N2 Sb02 Sb01 69.0(8) 3_554 3_544 ?
 N2 Sb02 Sb01 149.5(7) 2_454 3_544 ?
 N2 Sb02 Sb01 149.5(7) 3_554 2_444 ?
 N2 Sb02 Sb01 40.6(6) 3_554 . ?
 N2 Sb02 Sb01 118.8(7) 3_554 4_455 ?
 N2 Sb02 Sb01 40.6(6) 2_454 4_455 ?
 N2 Sb02 Sb01 118.8(7) 2_454 . ?
 N2 Sb02 N2 138.2(16) 3_554 2_454 ?
 N3 Sb02 Sb01 38.7(11) 2_444 2_444 ?
 N3 Sb02 Sb01 88.7(17) 2_444 . ?
 N3 Sb02 Sb01 41.9(10) 3_544 . ?
 N3 Sb02 Sb01 90.7(17) 4_454 3_544 ?
 N3 Sb02 Sb01 97.8(19) 4_454 4_455 ?
 N3 Sb02 Sb01 157.9(10) 4_454 . ?
 N3 Sb02 Sb01 38.7(11) 3_544 3_544 ?
 N3 Sb02 Sb01 86.0(16) 3_544 2_444 ?
 N3 Sb02 Sb01 41.9(10) 2_444 4_455 ?
 N3 Sb02 Sb01 40.1(10) 1_554 3_544 ?
 N3 Sb02 Sb01 88.7(17) 3_544 4_455 ?
 N3 Sb02 Sb01 157.9(10) 1_554 4_455 ?
 N3 Sb02 Sb01 40.1(10) 4_454 2_444 ?
 N3 Sb02 Sb01 97.8(19) 1_554 . ?
 N3 Sb02 Sb01 90.7(17) 1_554 2_444 ?
 N3 Sb02 Sb01 86.0(16) 2_444 3_544 ?
 N3 Sb02 N1 143(2) 4_454 . ?
 N3 Sb02 N1 99.1(11) 1_554 2_454 ?
 N3 Sb02 N1 143(2) 1_554 . ?
 N3 Sb02 N1 99.1(11) 4_454 2_454 ?
 N3 Sb02 N2 143(2) 1_554 2_454 ?
 N3 Sb02 N2 72(2) 1_554 3_554 ?
 N3 Sb02 N2 72(2) 4_454 2_454 ?
 N3 Sb02 N2 128.0(18) 2_444 3_554 ?
 N3 Sb02 N2 66(2) 3_544 3_554 ?
 N3 Sb02 N2 66(2) 2_444 2_454 ?
 N3 Sb02 N2 128.0(18) 3_544 2_454 ?
 N3 Sb02 N2 143(2) 4_454 3_554 ?
 N3 Sb02 N3 78(2) 1_554 3_544 ?
 N3 Sb02 N3 116.0(17) 1_554 2_444 ?
 N3 Sb02 N3 116.0(17) 4_454 3_544 ?
 N3 Sb02 N3 66(4) 2_444 3_544 ?
 N3 Sb02 N3 78(2) 4_454 2_444 ?
 N3 Sb02 N3 73(4) 4_454 1_554 ?
 Sb01 N1 Sb01 134.4(15) . 4_455 ?
 Sb01 N1 Sb02 68.5(7) . 2_445 ?
 Sb01 N1 Sb02 68.5(7) 4_455 2_445 ?
 Sb02 N1 Sb01 103.8(9) 2_455 4_455 ?
 Sb02 N1 Sb01 92.2(9) . . ?
 Sb02 N1 Sb01 92.2(9) . 4_455 ?
 Sb02 N1 Sb01 103.8(9) 2_455 . ?
 Sb02 N1 Sb02 77.1(9) . 2_445 ?
 Sb02 N1 Sb02 146.6(15) 2_455 2_445 ?
 Sb02 N1 Sb02 136.3(17) 2_455 . ?
 Sb01 N2 Sb01 110(2) 3 8_455 ?
 Sb01 N2 Sb01 126.0(18) . 3 ?
 Sb01 N2 Sb01 109(2) . 8_455 ?
 Sb01 N2 Sb02 132.3(13) 8_455 2_455 ?
 Sb01 N2 Sb02 95(2) . 2_455 ?
 Sb01 N2 Sb02 85(2) 3 2_455 ?
 Sb01 N3 Sb01 126(4) . 3_545 ?
 Sb01 N3 Sb02 98.1(12) . 2_445 ?
 Sb01 N3 Sb02 123.5(14) . 1_556 ?
 Sb01 N3 Sb02 93.5(10) 3_545 2_445 ?
 Sb02 N3 Sb01 101.6(14) 1_556 3_545 ?
 Sb02 N3 Sb02 109(4) 1_556 2_445 ?

_shelx_res_file
;
    p08s2dom4.res created by SHELXL-2014/7

TITL p08s2dom4 in Cmc2(1)
REM Cmc2(1) (#36 with fixed user cell (not necessary: std = user cell)
CELL 0.2909 12.986222 5.197989 5.337177 90 90 90
ZERR 4 0.034607 0.001669 0.002091 0 0 0
LATT -7
SYMM -X,-Y,0.5+Z
SYMM +X,-Y,0.5+Z
SYMM -X,+Y,+Z
SFAC N Sb
DISP N -0.0032 0.0004 5.0986
DISP Sb -0.4499 2.0389 3393.1971
UNIT 20 12

L.S. 4 0 0
PLAN  5
SIZE 0.001 0.001 0.001
CONF
CONN 12 2.2 Sb02
MORE -1
fmap 2 53
acta
OMIT 3 1 1
OMIT -3 -1 -1
OMIT 7 9 3
OMIT 6 2 7
OMIT 5 7 5
OMIT 7 3 4
OMIT 8 6 4
OMIT -8 -2 -5
OMIT 8 0 8
OMIT 7 5 4
OMIT 8 4 5
OMIT 7 7 4
OMIT -7 -7 -2
OMIT 6 4 2
OMIT 8 2 9
OMIT 2 2 0
OMIT 7 5 6
REM <olex2.extras>
REM <HklSrc "%.\\p08s2dom4.hkl">
REM </olex2.extras>

WGHT    0.035600
FVAR       0.58775
SB01  2   -0.335844   -0.247165   -0.274637    11.00000    0.00389    0.00571 =
         0.00542    0.00026   -0.00063   -0.00040
SB02  2   -0.500000   -0.279499   -0.723771    10.50000    0.01048    0.00465 =
         0.00546   -0.00125    0.00000    0.00000
N1    1   -0.500000   -0.100226   -0.362117    10.50000    0.00324
N2    1   -0.310697    0.119260   -0.142972    11.00000    0.01151
N3    1   -0.405272   -0.448135    0.012292    11.00000    0.01359
HKLF 4

REM  p08s2dom4 in Cmc2(1)
REM R1 =  0.0667 for     368 Fo > 4sig(Fo)  and  0.0990 for all     515 data
REM     27 parameters refined using      1 restraints

END

WGHT      0.0355      0.0000

REM Highest difference peak  3.224,  deepest hole -5.277,  1-sigma level  0.981
Q1    1  -0.5000 -0.3341 -0.2613  10.50000  0.05    3.22
Q2    1  -0.5000 -0.1439 -0.3173  10.50000  0.05    3.08
Q3    1  -0.3317  0.1771 -0.2625  11.00000  0.05    3.06
Q4    1  -0.3784 -0.4007  0.2236  11.00000  0.05    2.98
Q5    1  -0.5000 -0.1914 -0.4538  10.50000  0.05    2.85
;
_shelx_res_checksum                35530
_shelx_hkl_file
;
   0   0  -2 65299.9 1735.55   1
   0   0   2 65584.3 1580.00   1
   0   0   3-152.950 133.960   1
   0   0  -3 144.102 169.432   1
   0   0   4 28518.7 1477.73   1
   0   0  -4 25801.5 1784.45   1
   0   0  -5-46.8707 222.559   1
   0   0   5-88.2021 162.323   1
   0   0  -6 5389.00 1026.76   1
   0   0   6 7717.64 963.555   1
   0   0   7 78.6107 245.104   1
   0   0   8 2897.10 719.183   1
   0   0   9 58.9289 309.759   1
   0  -2   0 67080.8 1262.99   1
   0   2   0 67101.1 1247.83   1
   0   2  -1 2108.12 306.333   1
   0  -2   1 1713.89 266.924   1
   0   2  -2 67010.8 2150.85   1
   0  -2   2 66106.1 2050.75   1
   0   2  -3 852.304 312.672   1
   0  -2   3 895.482 301.149   1
   0   2   3 1021.86 189.421   1
   0   2  -4 24659.9 1852.62   1
   0  -2   4 25096.8 1655.27   1
   0   2   4 24226.6 1112.66   1
   0   2  -5 846.201 472.594   1
   0  -2   5 504.777 301.839   1
   0   2   5 437.514 207.064   1
   0  -2   6 9087.27 1230.36   1
   0   2   6 9287.61 899.784   1
   0   2  -6 8550.42 1514.22   1
   0   2  -7 354.927 582.820   1
   0   2   7 459.231 313.798   1
   0  -2   7 579.540 292.489   1
   0   2   8 1678.35 517.046   1
   0  -2   8 2292.68 689.795   1
   0   2   9 319.069 251.457   1
   0   2  10 169.895 337.574   1
   0  -4   0 30711.5 1266.27   1
   0   4   0 30302.3 1256.22   1
   0  -4   1 2933.70 446.685   1
   0  -4  -1 3810.79 509.514   1
   0   4   1 2620.22 334.405   1
   0   4  -1 2715.13 506.594   1
   0  -4   2 25466.7 1495.17   1
   0   4  -2 26958.6 1677.76   1
   0  -4   3 2039.11 496.183   1
   0   4  -3 1826.78 546.414   1
   0   4   4 17710.7 724.199   1
   0  -4   4 19553.5 1594.79   1
   0   4  -4 19163.8 1818.00   1
   0   4  -5 628.616 461.970   1
   0  -4   5 1196.07 359.692   1
   0   4   5 1004.12 257.336   1
   0  -4   6 7404.58 1098.84   1
   0   4  -6 4937.56 1248.13   1
   0   4   6 6337.89 649.907   1
   0  -4   7 610.748 587.166   1
   0   4   7 244.779 180.423   1
   0   4   8 1312.58 442.851   1
   0   6   0 11930.2 1055.67   1
   0  -6  -1 3100.26 607.266   1
   0   6  -1 2489.81 595.997   1
   0  -6   1 4024.49 644.625   1
   0   6  -2 11952.5 1364.70   1
   0  -6   2 13820.3 1223.12   1
   0  -6   3 2706.76 583.221   1
   0   6  -3 1969.20 665.884   1
   0  -6   4 8932.97 1179.24   1
   0   6  -4 6990.83 1352.62   1
   0  -6   5 1344.51 542.897   1
   0   6  -5 1403.99 803.547   1
   0  -6   6 6162.92 1185.48   1
   0  -8   0 4961.71 919.584   1
   0  -8   1 2709.18 674.167   1
   0  -8  -1 1266.42 613.661   1
   0  -8   2 5666.05 1007.73   1
   0  -8   3 2529.15 745.734   1
   0  -8   4 3358.65 883.296   1
   1  -1   1 1300.26 213.561   1
  -1   1  -1 1187.80 199.146   1
   1  -1   2-25.8611 118.436   1
   1   1  -2 104.966 116.295   1
  -1   1  -2 71.3078 90.3630   1
  -1  -1   2-65.7840 146.816   1
   1   1   2 0.69325 73.3980   1
  -1  -1  -2 55.5832 54.0194   1
  -1  -1  -3 6591.09 584.384   1
  -1  -1   3 6730.66 730.516   1
   1  -1   3 6847.14 723.228   1
   1   1  -3 5451.89 791.618   1
  -1   1  -3 7346.85 722.948   1
   1   1   3 6679.90 584.772   1
   1   1  -4 510.017 379.339   1
  -1   1   4 406.411 120.152   1
   1  -1   4 451.908 216.345   1
  -1  -1   4 717.040 235.202   1
  -1  -1  -4 474.765 161.147   1
  -1   1  -4 936.534 340.667   1
   1   1   4 778.412 248.400   1
  -1   1  -5 7364.46 1006.40   1
   1  -1   5 6523.73 900.772   1
   1   1   5 6243.26 758.726   1
  -1  -1   5 6108.92 826.490   1
  -1   1   5 6758.68 727.150   1
  -1  -1  -5 5884.29 835.511   1
  -1   1  -6-34.9714 234.984   1
   1   1   6 217.050 179.528   1
  -1   1   6 200.278 233.468   1
  -1  -1  -6-239.341 388.848   1
   1  -1   6-102.102 214.983   1
  -1   1   7 6348.40 877.284   1
  -1  -1  -7 3385.67 927.398   1
   1  -1   7 6250.94 1005.31   1
  -1   1  -7 4925.50 1230.64   1
   1   1   7 5847.58 884.223   1
   1   1   8 98.7126 317.515   1
   1  -1   8-35.7217 262.042   1
  -1   1  -8-315.931 712.715   1
   1   1   9 3147.68 823.081   1
   1  -1   9 3686.00 978.737   1
   1   1  10-115.443 435.742   1
   1  -3   0 1045.13 341.350   1
  -1  -3   0 969.941 231.369   1
  -1   3   0 975.318 220.931   1
  -1   3  -1 760.123 208.137   1
   1   3  -1 422.773 223.386   1
   1  -3   1 992.853 288.487   1
  -1  -3   1 833.271 237.651   1
  -1  -3   2 1714.62 358.411   1
  -1   3  -2 1683.82 351.939   1
   1   3  -2 898.307 334.829   1
   1  -3   2 1379.41 354.909   1
   1   3  -3 2239.36 847.438   1
   1  -3   3 2134.78 486.109   1
  -1   3  -3 2771.21 565.724   1
  -1  -3   3 2017.42 540.320   1
  -1   3   4 778.874 189.172   1
   1   3   4 699.914 177.765   1
   1  -3   4 1049.45 413.610   1
   1   3  -4 256.945 299.431   1
  -1   3  -4 835.476 353.705   1
  -1  -3   4 780.889 328.289   1
   1   3  -5 4451.54 1093.06   1
  -1  -3   5 6479.85 958.206   1
   1  -3   5 6105.71 1005.19   1
   1   3   5 5991.19 632.314   1
  -1   3   5 5401.99 544.650   1
  -1   3  -5 6031.03 1046.87   1
  -1   3   6 806.073 281.917   1
   1   3  -6-802.752 847.901   1
  -1   3  -6 642.535 530.307   1
   1  -3   6 624.396 328.638   1
   1   3   6 929.564 423.767   1
  -1  -3   6 833.685 463.886   1
  -1   3  -7 4106.65 1150.85   1
   1  -3   7 4988.78 997.239   1
   1   3   7 4106.77 708.902   1
  -1   3   7 3738.93 599.328   1
  -1   3   8 27.3647 205.583   1
   1   3   8 6.36565 287.013   1
   1   3   9 2376.09 675.365   1
   1   3  10 133.996 363.927   1
  -1  -5   0 1455.94 181.779   1
  -1   5   0 2132.04 391.668   1
  -1   5  -1 795.774 355.776   1
   1  -5   1 966.075 408.775   1
  -1   5   1 681.493 190.628   1
  -1  -5   1 459.172 155.507   1
  -1  -5  -1 414.507 118.258   1
   1   5  -2 794.644 527.018   1
  -1   5  -2 1874.66 504.450   1
   1  -5   2 1447.83 416.726   1
  -1  -5   2 1690.36 457.735   1
   1  -5   3 2294.24 475.097   1
  -1  -5   3 2539.99 638.753   1
   1   5  -3 1355.87 617.055   1
  -1   5  -3 2179.54 585.907   1
   1   5  -4 696.360 569.142   1
   1  -5   4 230.416 257.171   1
  -1   5  -4 991.493 470.455   1
  -1  -5   4 1744.12 527.129   1
   1   5  -5 1215.41 529.695   1
  -1  -5   5 1917.25 531.946   1
  -1   5  -5 2934.27 888.791   1
  -1   5   5 1689.63 244.349   1
   1  -5   5 2850.16 806.458   1
  -1  -5   6 954.136 380.537   1
   1  -5   6 2161.85 730.130   1
  -1   5   6 798.015 225.510   1
  -1   5  -6 1222.04 757.640   1
  -1   5   7 1426.60 374.205   1
   1   5   7 1272.00 494.902   1
  -1  -7   0 2052.53 454.185   1
  -1   7   0 1105.21 404.867   1
   1  -7   0 1588.57 551.095   1
  -1   7  -1 884.191 377.788   1
  -1  -7   1 928.946 284.009   1
  -1   7   1 779.797 296.156   1
   1  -7   1 1162.07 386.962   1
  -1  -7  -1 838.676 329.548   1
  -1  -7   2 1333.56 418.766   1
   1  -7   2 974.813 435.770   1
  -1   7  -2 1061.03 416.141   1
  -1  -7   3 1321.66 428.787   1
  -1   7  -3 1093.40 431.099   1
   1  -7   3 1815.51 622.423   1
   1  -7   4 1647.02 675.503   1
  -1   7  -4 1386.02 689.956   1
  -1  -7   4 1636.91 522.409   1
  -1  -7   5 1264.20 348.535   1
   1  -7   5 1220.55 611.792   1
  -1   7  -5 1107.49 799.424   1
  -1  -9   2 607.257 368.882   1
   1  -9   2 24.6393 422.525   1
  -1   9  -3 785.126 498.663   1
  -1  -9   3 828.726 486.601   1
   1  -9   3 1148.49 730.475   1
  -1  -9   4 2216.54 885.796   1
   1  -9   4 1061.76 868.043   1
   2   0   1 105.818 165.851   1
  -2   0  -1 24.2473 86.4395   1
   2   0   2 960.748 244.107   1
  -2   0  -2 783.402 212.288   1
  -2   0  -3 20.7142 98.3867   1
   2   0   3-48.8402 150.097   1
   2   0   4 5783.22 723.691   1
  -2   0  -4 6029.10 704.609   1
  -2   0  -5-154.714 202.623   1
   2   0   5 110.098 234.134   1
  -2   0  -6 8221.47 1014.41   1
   2   0   6 7791.00 1084.24   1
  -2   0  -7-31.9600 318.539   1
   2   0   7 356.640 431.045   1
  -2   0  -8 6686.48 1447.14   1
   2   0   8 6461.88 1158.43   1
  -2   0  -9 267.227 528.356   1
   2   0   9 349.766 415.514   1
  -2   2   0 1439.55 649.700   1
   2  -2   1 2335.32 446.324   1
  -2   2  -1 2401.80 386.906   1
   2  -2   2 2869.21 481.040   1
  -2   2  -2 2974.52 468.069   1
  -2  -2  -3 595.894 149.043   1
   2   2   3 200.807 150.363   1
   2  -2   3 596.290 321.863   1
  -2   2  -3 697.965 297.143   1
   2   2   4 5464.49 644.212   1
  -2  -2  -4 5255.99 530.697   1
   2  -2   4 5091.08 851.340   1
  -2   2  -4 5315.35 752.553   1
   2   2   5 140.779 225.009   1
   2  -2   5 294.315 334.001   1
  -2  -2  -5 105.728 190.204   1
  -2   2  -5 314.268 272.086   1
   2   2   6 5398.24 757.442   1
  -2   2  -6 5975.70 1008.19   1
  -2  -2  -6 4974.49 771.520   1
   2  -2   6 5625.14 992.498   1
   2   2   7 376.640 257.463   1
   2  -2   7 210.273 282.832   1
  -2  -2  -7 80.0719 298.380   1
  -2   2  -7 296.150 398.682   1
  -2   2  -8 4300.66 1195.23   1
   2  -2   8 3959.64 1031.01   1
   2   2   8 3335.09 794.045   1
   2   2   9 73.5760 263.804   1
   2   2  10 1736.32 844.300   1
  -2   4   0 106.687 102.403   1
  -2  -4   0 181.467 146.873   1
   2  -4   0-201.622 287.735   1
  -2   4   1 1553.34 271.109   1
  -2   4  -1 1540.24 390.818   1
  -2  -4   1 1472.80 354.222   1
   2  -4   1 1946.12 539.955   1
  -2  -4  -1 1528.67 216.210   1
  -2   4  -2 2274.87 489.219   1
   2  -4   2 2022.66 467.894   1
  -2  -4   2 2032.93 463.716   1
   2  -4   3 1954.29 582.635   1
  -2   4  -3 1749.00 420.053   1
   2  -4   4 3501.79 726.543   1
  -2   4  -4 3746.83 744.082   1
   2   4   5 359.073 302.990   1
   2  -4   5 1199.10 384.422   1
  -2   4  -5 1059.92 332.759   1
  -2   4   6 2197.09 389.376   1
   2   4   6 1782.91 546.402   1
  -2   4  -6 3498.38 964.049   1
   2  -4   6 4514.54 982.442   1
  -2   4   7 348.991 180.887   1
   2  -4   7 563.347 435.895   1
   2   4   7 314.801 294.946   1
   2   4   8 1280.01 600.328   1
  -2  -6   0 667.865 263.784   1
  -2   6   0 421.440 140.117   1
   2  -6   0-22.7655 473.276   1
  -2   6  -1 750.966 486.447   1
  -2  -6   1 1496.77 392.441   1
  -2  -6  -1 1114.19 205.056   1
  -2   6   1 1096.86 225.654   1
  -2  -6   2 1082.17 397.007   1
  -2  -6  -2 545.981 202.186   1
   2  -6   2 843.138 430.481   1
  -2   6   2 609.701 140.979   1
  -2   6  -2 951.526 377.469   1
  -2  -6   3 2220.66 558.134   1
   2  -6   3 1917.22 646.277   1
  -2   6  -3 1980.23 570.370   1
  -2   6  -4 1122.76 428.125   1
   2  -6   4 2504.97 830.177   1
  -2   6  -5 1635.77 626.907   1
   2  -6   5 2155.19 820.648   1
   2  -6   6 5216.45 1352.86   1
  -2   6   6 860.769 175.251   1
  -2   8   0 1065.46 400.098   1
  -2  -8   0 936.525 324.185   1
   2  -8   0 436.686 581.148   1
  -2  -8   1 1950.01 509.007   1
   2  -8   1 1994.79 1029.27   1
  -2   8  -1 1233.75 523.728   1
  -2   8   1 951.129 353.204   1
  -2  -8   2 1309.17 469.843   1
  -2   8  -2 620.610 328.203   1
   2  -8   2 359.926 353.162   1
   2  -8   3 832.573 508.765   1
  -2  -8   3 853.247 350.370   1
  -2   8  -3 589.525 431.041   1
   2  -8   4 87.7656 444.462   1
  -2   8  -4 873.822 519.473   1
   3  -1   1 49843.8 2980.20   1
  -3   1  -1 51670.8 2446.76   1
  -3  -1  -2 678.152 286.667   1
  -3   1  -2 1052.57 268.925   1
   3  -1   2 1034.51 359.793   1
   3  -1   3 48282.0 2348.18   1
  -3   1  -3 45950.2 1926.89   1
  -3  -1  -3 45936.0 1699.37   1
   3   1   3 43470.1 2488.32   1
   3  -1   4 877.293 541.282   1
  -3   1  -4 356.643 320.191   1
  -3  -1  -4 957.266 397.369   1
   3   1   4 1294.23 712.715   1
   3   1   5 17471.6 1513.87   1
  -3   1  -5 18465.0 1463.41   1
  -3  -1  -5 17935.9 1227.48   1
   3  -1   5 17782.5 1655.40   1
   3   1   6 48.3099 310.291   1
  -3  -1  -6 50.4341 195.738   1
  -3   1  -6-133.636 252.939   1
   3  -1   6 350.584 311.834   1
   3   1   7 4654.01 916.664   1
  -3  -1  -7 4716.96 902.361   1
  -3   1  -7 4896.27 876.685   1
   3  -1   7 4783.50 998.834   1
   3   1   8-232.586 415.171   1
  -3  -1  -8-242.762 411.500   1
  -3   1  -8-732.547 500.540   1
   3  -1   8-474.512 551.473   1
   3   1   9 1045.88 596.976   1
  -3  -1  -9 518.117 338.174   1
   3   1  10 506.879 826.175   1
  -3   3   0 2685.75 555.009   1
   3  -3   1 51921.1 3016.41   1
  -3   3  -1 50711.4 2005.82   1
  -3   3  -2 2362.56 467.550   1
   3  -3   2 2077.22 570.269   1
  -3   3  -3 27483.0 1677.60   1
   3  -3   3 26398.1 1942.74   1
  -3  -3  -3 25966.8 908.436   1
  -3   3  -4 1121.19 452.300   1
   3  -3   4 1672.41 591.396   1
  -3  -3  -4 1051.69 199.882   1
  -3  -3  -5 10697.2 812.393   1
   3  -3   5 11619.9 1534.83   1
  -3   3  -5 11815.7 1310.01   1
   3   3   5 7620.54 1143.00   1
   3   3   6 603.076 474.898   1
  -3  -3  -6 570.560 344.520   1
  -3   3  -6 140.586 354.678   1
   3  -3   6 1051.86 876.433   1
  -3  -3  -7 2435.51 657.038   1
  -3   3  -7 4798.66 1065.21   1
   3   3   7 3319.23 828.347   1
   3  -3   7 4907.89 1194.33   1
  -3  -3  -8 175.431 398.376   1
   3   3   8 190.563 320.788   1
   3   3   9 1377.66 726.129   1
   3   3  10-505.354 532.544   1
  -3   5   0 2772.41 466.185   1
   3  -5   0 2474.00 957.383   1
  -3   5   1 21013.7 1085.78   1
   3  -5   1 18900.0 1977.59   1
  -3   5  -1 20020.9 1304.02   1
  -3   5  -2 2546.74 557.182   1
   3  -5   2 2287.78 697.258   1
  -3   5   2 2624.72 442.750   1
  -3   5  -3 15915.3 1410.76   1
   3  -5   3 16234.4 1686.43   1
   3  -5   4 1838.59 636.439   1
  -3   5  -4 1692.75 432.683   1
   3  -5   5 7838.56 1267.53   1
  -3   5  -5 9436.92 1265.73   1
   3  -5   6 1678.00 666.851   1
  -3   5  -6 1261.37 596.039   1
  -3  -7   0 2855.67 442.888   1
  -3   7   0 2472.00 427.243   1
  -3  -7  -1 8126.63 633.322   1
  -3   7   1 7615.84 662.188   1
  -3   7  -1 7604.89 845.018   1
  -3  -7   1 8152.46 886.349   1
   3  -7   1 6190.35 1353.13   1
  -3  -7  -2 1851.22 291.824   1
  -3   7  -2 2654.29 572.801   1
  -3   7   2 2333.38 307.342   1
   3  -7   2 3079.31 969.068   1
   3  -7   3 6758.90 1286.47   1
  -3   7  -3 8411.30 1146.89   1
   3  -7   4 1919.02 688.650   1
  -3   7  -4 1531.91 585.588   1
   3  -7   5 7062.10 1435.81   1
  -3   9   0 1365.74 448.501   1
   3  -9   1 818.375 971.027   1
  -3   9  -1 3279.48 709.756   1
  -3  -9   2 2164.10 586.089   1
   3  -9   2 1626.22 999.554   1
  -3   9  -2 1801.09 670.544   1
   3  -9   3 2779.73 1090.59   1
  -3   9  -3 2981.70 800.351   1
  -4   0  -2 2306.98 587.550   1
  -4   0  -3-186.731 203.154   1
   4   0   3 245.176 548.746   1
   4   0   4 7549.17 1188.27   1
  -4   0  -4 6610.75 776.359   1
  -4   0  -5 616.342 348.628   1
   4   0   5-254.371 374.832   1
   4   0   6 8868.78 1325.01   1
  -4   0  -6 8565.87 997.234   1
   4   0   7 605.171 405.538   1
  -4   0  -7-487.722 347.707   1
   4   0   8 5642.08 1281.07   1
  -4   0  -8 7078.86 1137.80   1
   4   0   9-221.308 722.175   1
  -4   0  -9 46.6746 411.534   1
  -4   2  -2 2771.45 553.577   1
   4  -2   2 2988.24 939.844   1
  -4   2  -3 623.076 386.576   1
  -4  -2  -3-45.5725 171.335   1
   4  -2   3 629.505 397.924   1
  -4  -2  -4 5751.83 604.455   1
  -4   2  -4 6534.48 863.839   1
   4  -2   4 6386.09 1038.94   1
   4   2   4 4230.26 1156.26   1
  -4   2  -5 508.876 250.465   1
  -4  -2  -5 516.743 217.595   1
   4  -2   5 524.431 502.268   1
   4   2   5 499.060 400.272   1
   4   2   6 5162.55 1124.79   1
   4  -2   6 5909.88 1212.82   1
  -4  -2  -6 5542.98 698.368   1
  -4   2  -6 6252.85 1032.67   1
   4  -2   7-141.244 340.184   1
  -4  -2  -7 261.512 200.727   1
  -4   2  -7 193.187 330.343   1
   4   2   7 428.478 409.175   1
   4  -2   8 4209.14 1186.03   1
  -4  -2  -8 5220.45 892.035   1
  -4   2  -8 7074.16 1318.56   1
   4   2   8 3188.37 893.719   1
  -4  -2  -9 74.7526 373.161   1
   4   2   9 266.249 434.554   1
  -4  -2 -10 1901.91 931.559   1
   4   2  10 2058.47 1065.70   1
  -4   4   0 746.537 316.673   1
  -4   4  -1 1199.88 356.858   1
   4  -4   1 1333.73 753.295   1
   4  -4   2 1618.10 547.964   1
  -4   4  -2 1899.15 467.669   1
  -4   4  -3 1952.13 498.544   1
  -4  -4  -3 1288.24 315.379   1
   4  -4   3 2269.56 821.977   1
  -4   4  -4 3277.26 634.208   1
   4  -4   4 3926.24 968.177   1
  -4  -4  -4 2964.52 320.455   1
   4  -4   5 1476.97 657.458   1
  -4  -4  -5 1024.24 233.224   1
  -4   4  -5 1221.36 370.984   1
   4  -4   6 4808.94 1032.11   1
  -4  -4  -6 3119.78 504.645   1
  -4   4  -6 4410.45 934.415   1
   4  -4   7 674.458 610.033   1
   4   4   7 19.0852 579.709   1
  -4  -4  -7 232.156 223.088   1
   4   4   8 1122.01 762.352   1
  -4   6   0 942.711 269.354   1
  -4   6  -1 1065.84 330.912   1
   4  -6   1 455.563 525.310   1
  -4   6   1 1347.27 345.928   1
  -4   6  -2 1057.89 361.124   1
  -4   6   2 1001.30 223.728   1
  -4  -6  -2 1188.87 194.609   1
   4  -6   3 1352.77 755.112   1
  -4   6  -3 1532.16 511.439   1
   4  -6   4 3187.07 990.823   1
  -4   6  -4 2293.41 626.839   1
   4  -6   5 2815.79 987.652   1
  -4   6  -5 1738.51 648.362   1
  -4  -8   0 1144.59 317.671   1
  -4   8   0 1000.79 362.536   1
   4  -8   1-7.28339 557.536   1
  -4   8  -1 723.891 299.661   1
  -4   8   1 853.904 283.735   1
   4  -8   2 1211.18 947.703   1
  -4   8  -2 1640.94 542.267   1
  -4   8   2 1022.40 251.633   1
   4  -8   3 1078.98 709.365   1
  -4   8  -3 788.137 443.783   1
  -4   8  -4 938.634 762.373   1
   4  -8   4 1450.72 946.535   1
  -4  10  -2 573.389 458.954   1
   5  -1   3 4364.39 1172.16   1
  -5  -1  -3 3614.50 750.653   1
  -5   1  -3 5214.66 820.697   1
  -5  -1  -4-14.2769 173.704   1
   5  -1   4 573.340 614.673   1
   5   1   4 428.180 596.416   1
  -5   1  -4 442.376 272.590   1
  -5   1  -5 5570.23 876.769   1
  -5  -1  -5 5584.05 718.721   1
   5   1   5 5100.65 1180.27   1
   5  -1   5 5197.54 1151.75   1
  -5   1  -6-114.248 403.831   1
  -5  -1  -6 332.015 228.659   1
   5   1   6 711.519 646.850   1
   5  -1   6 277.924 481.037   1
   5   1   7 3092.76 922.911   1
   5  -1   7 3579.38 1025.87   1
  -5  -1  -7 4124.93 716.185   1
  -5   1  -7 4883.95 887.810   1
   5  -1   8 34.4438 420.957   1
  -5  -1  -8-190.190 346.896   1
  -5   1  -8 298.800 460.142   1
   5   1   8-212.472 450.483   1
  -5  -1  -9 3458.19 900.954   1
   5   1   9 2289.23 1069.91   1
  -5   3  -2 457.282 240.003   1
   5  -3   2 1079.65 733.636   1
   5  -3   3 2423.95 904.292   1
  -5   3  -3 1834.14 515.872   1
  -5  -3  -4 1291.79 303.003   1
  -5   3  -4 1257.21 440.411   1
   5  -3   4 1312.90 653.313   1
  -5   3  -5 4033.84 858.031   1
  -5  -3  -5 3522.67 487.047   1
   5  -3   5 3803.40 1033.72   1
  -5   3  -6 587.302 430.657   1
   5  -3   6 151.682 636.743   1
  -5  -3  -6 587.999 174.531   1
   5  -3   7 4886.77 1205.55   1
   5   3   7 3555.13 1304.61   1
  -5  -3  -7 5286.53 743.008   1
  -5   3  -7 5444.63 1023.20   1
   5   3   8 724.254 717.110   1
  -5  -3  -8 703.668 386.661   1
   5   3   9 430.226 668.037   1
  -5   5   0 2467.27 539.110   1
  -5   5  -1 749.643 371.285   1
  -5   5  -2 2243.57 539.991   1
   5  -5   2 879.524 692.461   1
   5  -5   3 189.927 761.569   1
  -5   5  -3 513.542 256.345   1
  -5   5  -4 928.661 393.981   1
  -5  -5  -4 775.840 152.359   1
   5  -5   5 2031.15 817.941   1
  -5  -5  -5 2378.59 279.961   1
  -5   5  -5 2945.44 694.238   1
   5  -5   6 1055.59 990.244   1
  -5  -5  -6 823.881 271.274   1
  -5   7   0 1101.67 363.137   1
  -5   7  -1 1863.17 487.166   1
  -5   7   1 557.309 252.406   1
  -5   7  -2 1629.60 447.157   1
   5  -7   2 2052.67 1072.03   1
  -5   7   2 1694.04 342.860   1
   5  -7   3 328.420 598.642   1
  -5   7  -3 1871.60 552.318   1
   5  -7   4 928.209 575.422   1
  -5   7  -4 821.587 392.629   1
   5  -7   5-583.526 498.263   1
  -5   9   0 290.696 235.138   1
  -5   9  -1 701.831 344.788   1
   5  -9   2 839.605 903.668   1
  -5   9  -2 188.010 199.254   1
   5  -9   3 171.187 679.161   1
  -5   9  -3 990.917 500.757   1
   6   0   4 14882.6 2367.75   1
  -6   0  -4 17623.0 1515.11   1
  -6   0  -5-142.845 308.027   1
   6   0   5-404.009 873.586   1
   6   0   6 8947.97 1878.36   1
  -6   0  -6 7659.37 1006.44   1
  -6   0  -7-116.619 228.661   1
   6   0   7 11.1347 678.976   1
   6   0   8 2185.90 836.986   1
  -6   0  -8 2941.62 683.656   1
   6   0   9 400.970 551.266   1
  -6   2  -3 193.787 280.669   1
   6  -2   3 287.296 506.714   1
  -6   2  -4 22314.2 1765.22   1
  -6  -2  -4 20861.8 1512.68   1
   6  -2   4 20816.0 2833.59   1
   6  -2   5 641.064 766.712   1
  -6   2  -5 655.888 384.179   1
  -6  -2  -5 572.664 303.824   1
  -6   2  -6 7825.23 1110.04   1
  -6  -2  -6 6690.42 799.735   1
   6  -2   6 7663.99 1765.30   1
   6   2   6 4501.25 1339.30   1
  -6   2  -7-96.5834 439.045   1
   6   2   7 295.523 641.635   1
   6  -2   7-727.396 1017.55   1
  -6  -2  -7 261.919 200.599   1
   6  -2   8 1806.84 1378.54   1
  -6  -2  -8 2467.48 567.969   1
   6   2   8 2446.90 1297.43   1
  -6  -2  -9-75.8188 265.912   1
   6   2   9 44.7916 702.709   1
  -6  -2 -10 2168.00 806.605   1
   6   2  10 776.417 1055.79   1
   6  -4   2 15752.9 2688.78   1
  -6   4  -2 22509.4 1707.09   1
  -6   4  -3 2219.31 622.279   1
   6  -4   3 1777.83 940.211   1
   6  -4   4 15888.9 2278.32   1
  -6   4  -4 14201.5 1441.57   1
  -6  -4  -4 12733.8 1028.99   1
  -6   4  -5 851.410 410.544   1
  -6  -4  -5 938.234 273.334   1
   6  -4   5 572.769 608.294   1
  -6   4  -6 7771.62 1232.63   1
  -6  -4  -6 6201.75 626.475   1
   6  -4   6 7404.49 1679.46   1
  -6  -4  -7 484.505 225.679   1
  -6   6   0 12059.0 1163.41   1
  -6   6  -1 2988.78 603.661   1
  -6   6  -2 11509.2 1209.57   1
   6  -6   2 8828.27 2072.29   1
  -6   6  -3 1783.96 524.295   1
   6  -6   3 271.739 720.350   1
  -6  -6  -4 6153.62 397.834   1
  -6   6  -5 1137.06 432.225   1
   6  -6   5 1380.21 863.391   1
  -6   8   0 5416.34 750.691   1
  -6   8  -1 2190.45 538.718   1
  -6   8   1 2022.79 421.766   1
  -6   8  -2 4048.19 758.284   1
   6  -8   2 2534.15 1398.97   1
  -6   8   2 3607.13 518.243   1
   6  -8   3 1447.74 1146.31   1
  -6   8  -3 1496.27 539.054   1
   6  -8   4 3784.39 1783.28   1
  -6  10  -2 1768.35 635.824   1
  -7   1  -4-1279.40 996.782   1
  -7  -1  -5 5973.99 872.460   1
   7  -1   5 4403.53 1392.58   1
  -7   1  -5 6894.67 1059.82   1
   7   1   6 828.125 994.718   1
  -7   1  -6-59.6968 240.609   1
  -7  -1  -6-66.4421 262.176   1
   7  -1   6-9.20354 747.660   1
  -7   1  -7 6849.11 1132.17   1
  -7  -1  -7 6467.12 927.564   1
   7   1   7 3890.91 1636.46   1
   7  -1   7 6642.69 2015.00   1
   7   1   8-1583.10 814.261   1
   7  -1   8-224.298 656.588   1
  -7  -1  -8-372.555 440.159   1
  -7   1  -8-191.167 438.250   1
   7   1   9 1741.28 1396.16   1
  -7  -1  -9 4423.34 865.035   1
   7  -3   3 2673.74 1464.06   1
  -7   3  -3 3514.72 788.740   1
   7  -3   4-546.207 704.781   1
  -7   3  -4 1260.19 519.537   1
  -7  -3  -5 4227.94 608.006   1
  -7   3  -5 4465.67 892.259   1
   7  -3   5 4471.36 1565.35   1
  -7   3  -6 315.294 338.395   1
   7  -3   6 841.562 677.969   1
  -7  -3  -6 459.156 205.146   1
  -7   3  -7 5868.80 1141.68   1
  -7  -3  -7 4516.46 679.920   1
   7  -3   7 3788.69 1452.04   1
  -7  -3  -8 374.487 262.468   1
  -7   5  -2 853.781 349.969   1
   7  -5   3 714.922 922.508   1
  -7   5  -3 1854.87 565.340   1
  -7   5  -4 1224.66 505.850   1
   7  -5   4-344.799 1254.45   1
  -7   5  -5 3009.93 822.586   1
   7  -5   5 3228.52 1427.03   1
  -7  -5  -5 2856.02 398.727   1
   7  -5   6 4269.67 1755.48   1
  -7   7   0 861.677 463.207   1
  -7   7  -1 1192.55 378.561   1
  -7   7  -2 4517.32 835.240   1
  -7   7  -3 1388.90 484.227   1
   7  -7   3 1549.19 1410.25   1
  -7   7  -4 923.050 430.835   1
   7  -7   4-1111.33 1546.58   1
  -7   9   0 583.931 286.586   1
  -7   9  -1 1328.68 464.655   1
  -7   9  -2 1087.20 481.469   1
   7  -9   3-450.179 1306.28   1
  -8   0  -5-129.057 372.228   1
  -8   0  -6 4441.04 802.769   1
   8   0   6 2293.30 836.355   1
  -8   0  -7-410.796 444.794   1
   8   0   7 1259.54 1125.11   1
  -8   0  -8 4892.91 912.599   1
   8   0   8 471.803 964.256   1
   8  -2   4 3414.83 1756.02   1
  -8   2  -4 2517.64 694.003   1
   8  -2   5 55.8932 742.446   1
  -8   2  -5-45.9607 311.890   1
   8  -2   6 3114.06 1458.33   1
  -8   2  -6 3478.51 773.253   1
  -8  -2  -6 3813.39 700.886   1
  -8   2  -7 799.000 533.341   1
  -8  -2  -7 1011.10 481.985   1
   8  -2   7-298.859 747.568   1
  -8  -2  -8 2817.10 630.198   1
   8   2   9 1864.65 1513.57   1
  -8  -2  -9-143.298 297.760   1
   8   2  10 732.079 913.126   1
  -8   4  -3 1114.97 518.967   1
   8  -4   4 3459.31 1958.85   1
  -8   4  -4 2346.28 771.958   1
   8  -4   5-11.9983 801.405   1
  -8   4  -5 765.449 291.222   1
  -8   4  -6 1346.98 548.733   1
  -8  -4  -6 2005.29 448.370   1
   8  -4   6 1032.80 1024.31   1
  -8  -4  -7 784.698 330.992   1
  -8   6  -2 421.367 305.486   1
  -8   6  -3 1333.41 543.859   1
  -8   6  -4 825.230 434.481   1
   8  -6   4-99.9762 1152.94   1
   8  -6   5 868.680 1337.49   1
  -8   8  -1 1408.36 419.163   1
  -8   8  -2 232.828 279.309   1
  -8   8  -3 873.978 431.143   1
  -8  10  -2 2380.08 917.931   1
  -9  -1  -6 32.7976 236.963   1
   9  -1   6 589.539 1433.41   1
  -9   1  -6-230.955 346.425   1
  -9   1  -7 3394.69 807.381   1
  -9  -1  -7 3492.75 718.482   1
   9  -1   7 1088.81 1661.04   1
  -9  -1  -8 179.409 380.970   1
   9  -1   8-1376.04 1189.04   1
   9   1   9 654.360 1040.22   1
  -9  -1  -9 1317.95 572.441   1
   9  -3   5 4543.26 1585.09   1
  -9   3  -5 7579.41 1244.37   1
  -9  -3  -6 338.577 250.997   1
  -9   3  -6 275.629 382.920   1
   9  -3   6 280.350 1274.08   1
  -9  -3  -7 3582.89 644.113   1
  -9  -3  -8-62.6034 212.846   1
   9  -5   4 1529.89 1162.61   1
  -9   5  -4 892.118 472.877   1
   9  -5   5 4677.84 2058.05   1
  -9   5  -5 6621.19 1110.72   1
  -9   7  -3 6694.65 1116.62   1
   9  -7   4 2975.18 2162.34   1
  -9   9  -2 1011.34 389.690   1
 -10   0  -7-320.990 465.420   1
 -10   0  -8 6030.00 1066.40   1
 -10   2  -6 5012.78 1060.00   1
  10  -2   6 2027.65 1924.23   1
 -10   2  -7 2289.90 1015.95   1
  10  -2   7 173.230 1743.99   1
 -10  -2  -7 602.919 390.691   1
 -10  -2  -8 4725.60 848.654   1
 -10  -2  -9-130.453 251.833   1
 -10   4  -5 1198.26 634.025   1
  10  -4   6 2225.48 1691.19   1
 -10   6  -4 2515.20 734.433   1
 -11  -1  -8 50.3039 223.688   1
   0   0   0    0.00    0.00   0

TITL p08s2dom4 in Cmc2(1)
REM Cmc2(1) (#36 with fixed user cell (not necessary: std = user cell)!)
CELL 0.29090  12.986222   5.197989   5.337177  90.0000  90.0000  90.0000
ZERR    4.00   0.034607   0.001669   0.002091   0.0000   0.0000   0.0000
LATT -7
SYMM -x,-y, z+1/2
SYMM  x,-y, z+1/2
SYMM -x, y, z
SFAC N Sb
UNIT 20.00 12.00
TREF
HKLF 4
END
;
_shelx_hkl_checksum                35961
loop_
  _axis.id
  _axis.type
  _axis.equipment
  _axis.parity
  _axis.depends_on
  _axis.zero
  _axis.vector[1]
  _axis.vector[2]
  _axis.vector[3]
 source . source . . . 1.00000000 0.00000000 0.00000000
 omega rotation goniometer -1 . 0.00000000 0.00000000 0.00000000 1.00000000
 kappa rotation goniometer -1 omega 0.00000000 -0.76604444 0.00000000 0.64278761
 phi rotation goniometer -1 kappa . 0.00000000 0.00000000 1.00000000
 theta rotation goniometer -1 . 0.28169000 0.00000000 0.00000000 1.00000000
 matrixX general general . phi . 1.00000000 0.00000000 0.00000000
 matrixY general general . phi . 0.00000000 1.00000000 0.00000000
 matrixZ general general . phi . 0.00000000 0.00000000 1.00000000
 dacX translation general . phi . 0.00000000 1.00000000 0.00000000
 dacY translation general . phi . -1.00000000 0.00000000 0.00000000
 dacZ translation general . phi . 0.00000000 0.00000000 1.00000000

_olex2_submission_special_instructions  'No special instructions were received'
_oxdiff_exptl_absorpt_empirical_details
;
Empirical correction (ABSPACK) includes:
- Absorption correction using spherical harmonics
- Frame scaling
;
_oxdiff_exptl_absorpt_empirical_full_max  3.145
_oxdiff_exptl_absorpt_empirical_full_min  0.532
# start Validation Reply Form
_vrf_PLAT029_p08s2dom4
;
PROBLEM: _diffrn_measured_fraction_theta_full value Low .      0.539 Why?  
RESPONSE: Incomplete data set due to measurements in Diamond Anvil Cell (DAC). However, the structure is supported by several crystals of the same phase at different pressures.
;
_vrf_PLAT972_p08s2dom4
;
PROBLEM: Check Calcd Resid. Dens.  0.48Ang From Sb01           -3.79 eA-3  
RESPONSE: Incomplete data set due to measurements in Diamond Anvil Cell (DAC). However, the structure is supported by several crystals of the same phase at different pressures.
;
_vrf_PLAT975_p08s2dom4
;
PROBLEM: Check Calcd Resid. Dens.  0.78Ang From N2      .       2.72 eA-3  
RESPONSE: Incomplete data set due to measurements in Diamond Anvil Cell (DAC). However, the structure is supported by several crystals of the same phase at different pressures.
;
_vrf_PLAT976_p08s2dom4
;
PROBLEM: Check Calcd Resid. Dens.  0.88Ang From N1      .      -2.08 eA-3  
RESPONSE: Incomplete data set due to measurements in Diamond Anvil Cell (DAC). However, the structure is supported by several crystals of the same phase at different pressures.
;
# end Validation Reply Form
