# Supplementary material for: High‐Pressure Synthesis of Antimony Nitride Sb3N5 and Polynitride Sb2N8 Featuring Single‐Bonded N8 10− Chains
Source: Angew Chem Int Ed Engl. 2026 Jan 1;65(6):e22652. doi: 10.1002/anie.202522652 (PMC12865237; doi:10.1002/anie.202522652)
Supplement: Supplementary file 2 — Supporting Information [file ANIE-65-e22652-s001.zip › Sb3N5_51GPa.cif]

data_p01s3dom4
_audit_creation_date               2022-10-06
_audit_creation_method
;
Olex2 1.5
(compiled 2022.04.07 svn.rca3783a0 for OlexSys, GUI svn.r6498)
;
_shelx_SHELXL_version_number       '2014/7'
_audit_contact_author_address      ?
_audit_contact_author_email        ?
_audit_contact_author_name         ''
_audit_contact_author_phone        ?
_publ_contact_author_id_orcid      ?
_publ_section_references
;
Dolomanov, O.V., Bourhis, L.J., Gildea, R.J, Howard, J.A.K. & Puschmann, H.
 (2009), J. Appl. Cryst. 42, 339-341.

Sheldrick, G.M. (2015). Acta Cryst. C71, 3-8.
;
_chemical_name_common              ?
_chemical_name_systematic          'Antimony Nitride'
_chemical_formula_moiety           'N5 Sb3'
_chemical_formula_sum              'N5 Sb3'
_chemical_formula_weight           435.30
_chemical_absolute_configuration   ?
_chemical_melting_point            ?
loop_
  _atom_type_symbol
  _atom_type_description
  _atom_type_scat_dispersion_real
  _atom_type_scat_dispersion_imag
  _atom_type_scat_source
 'N' 'N' -0.0032 0.0004 'International Tables Vol C Tables 4.2.6.8 and 6.1.1.4'
 'Sb' 'Sb' -0.4499 2.0389
 'International Tables Vol C Tables 4.2.6.8 and 6.1.1.4'

_shelx_space_group_comment
;
The symmetry employed for this shelxl refinement is uniquely defined
by the following loop, which should always be used as a source of
symmetry information in preference to the above space-group names.
They are only intended as comments.
;
_space_group_crystal_system        'orthorhombic'
_space_group_IT_number             36
_space_group_name_H-M_alt          'C m c 21'
_space_group_name_Hall             'C 2c -2'
loop_
  _space_group_symop_operation_xyz
 'x, y, z'
 '-x, -y, z+1/2'
 'x, -y, z+1/2'
 '-x, y, z'
 'x+1/2, y+1/2, z'
 '-x+1/2, -y+1/2, z+1/2'
 'x+1/2, -y+1/2, z+1/2'
 '-x+1/2, y+1/2, z'

_cell_length_a                     12.133(9)
_cell_length_b                     4.9919(8)
_cell_length_c                     5.1328(9)
_cell_angle_alpha                  90
_cell_angle_beta                   90
_cell_angle_gamma                  90
_cell_volume                       310.9(2)
_cell_formula_units_Z              4
_cell_measurement_reflns_used      210
_cell_measurement_temperature      293(2)
_cell_measurement_theta_max        16.5160
_cell_measurement_theta_min        1.8030
_shelx_estimated_absorpt_T_max     0.987
_shelx_estimated_absorpt_T_min     0.987
_exptl_absorpt_coefficient_mu      13.131
_exptl_absorpt_correction_T_max    1.00000
_exptl_absorpt_correction_T_min    0.04098
_exptl_absorpt_correction_type     multi-scan
_exptl_absorpt_process_details
;
CrysAlisPro 1.171.42.49 (Rigaku Oxford Diffraction, 2022)
Empirical absorption correction using spherical harmonics,
implemented in SCALE3 ABSPACK scaling algorithm.
;
_exptl_absorpt_special_details     ?
_exptl_crystal_colour              brownish
_exptl_crystal_colour_modifier     brownish
_exptl_crystal_density_diffrn      9.301
_exptl_crystal_density_meas        ?
_exptl_crystal_density_method      ?
_exptl_crystal_description         irregular
_exptl_crystal_F_000               752
_exptl_crystal_preparation         ?
_exptl_crystal_recrystallization_method  ?
_exptl_crystal_size_max            0.001
_exptl_crystal_size_mid            0.001
_exptl_crystal_size_min            0.001
_exptl_transmission_factor_max     ?
_exptl_transmission_factor_min     ?
_diffrn_reflns_av_R_equivalents    0.0381
_diffrn_reflns_av_unetI/netI       0.1019
_diffrn_reflns_Laue_measured_fraction_full  0.636
_diffrn_reflns_Laue_measured_fraction_max  0.432
_diffrn_reflns_limit_h_max         10
_diffrn_reflns_limit_h_min         -14
_diffrn_reflns_limit_k_max         9
_diffrn_reflns_limit_k_min         -9
_diffrn_reflns_limit_l_max         9
_diffrn_reflns_limit_l_min         -9
_diffrn_reflns_number              656
_diffrn_reflns_point_group_measured_fraction_full  0.582
_diffrn_reflns_point_group_measured_fraction_max  0.346
_diffrn_reflns_theta_full          10.052
_diffrn_reflns_theta_max           17.019
_diffrn_reflns_theta_min           1.806
_diffrn_ambient_temperature        293(2)
_diffrn_ambient_pressure	   50870000	
_diffrn_detector                   'Flat panel'
_diffrn_detector_area_resol_mean   5.0
_diffrn_detector_type              'Perkin Elmer XRD1621'
_diffrn_measured_fraction_theta_full  0.636
_diffrn_measured_fraction_theta_max  0.432
_diffrn_measurement_details
;
List of Runs (angles in degrees, time in seconds):

  # Type    Start    End  Width  t~exp~   \w     \q     \k     \f   Frames
--------------------------------------------------------------------------
  1  \f    -30.00  30.00   0.50    1.00   0.00   0.00   0.00    --   120
;
_diffrn_measurement_device         'abstract diffractometer'
_diffrn_measurement_device_type    'customized \w-circle diffractometer'
_diffrn_measurement_method         '\w scans'
_diffrn_orient_matrix_axis[1]      matrixX
_diffrn_orient_matrix_axis[2]      matrixY
_diffrn_orient_matrix_axis[3]      matrixZ
_diffrn_orient_matrix_type        
 'CrysAlisPro convention (1999,Acta A55,543-557)'
_diffrn_orient_matrix_UB_11        -0.0207910586
_diffrn_orient_matrix_UB_12        -0.0169251595
_diffrn_orient_matrix_UB_13        -0.0237176989
_diffrn_orient_matrix_UB_21        -0.0009519810
_diffrn_orient_matrix_UB_22        0.0499613285
_diffrn_orient_matrix_UB_23        -0.0288662656
_diffrn_orient_matrix_UB_31        0.0120903317
_diffrn_orient_matrix_UB_32        -0.0245423489
_diffrn_orient_matrix_UB_33        -0.0424479898
_diffrn_radiation_monochromator    synchrotron
_diffrn_radiation_probe            x-ray
_diffrn_radiation_type             synchrotron
_diffrn_radiation_wavelength       0.2909
_diffrn_source                     synchrotron
_diffrn_source_type                'PETRAIII, Beamline P02.2'
_reflns_Friedel_coverage           0.487
_reflns_Friedel_fraction_full      0.512
_reflns_Friedel_fraction_max       0.246
_reflns_number_gt                  404
_reflns_number_total               473
_reflns_special_details
;
 Reflections were merged by SHELXL according to the crystal
 class for the calculation of statistics and refinement.
 
 _reflns_Friedel_fraction is defined as the number of unique
 Friedel pairs measured divided by the number that would be
 possible theoretically, ignoring centric projections and
 systematic absences.
;
_reflns_threshold_expression       'I > 2\s(I)'
_computing_cell_refinement         'CrysAlisPro 1.171.40.57a (Rigaku OD, 2019)'
_computing_data_collection         'CrysAlisPro 1.171.40.57a (Rigaku OD, 2019)'
_computing_data_reduction          'CrysAlisPro 1.171.40.57a (Rigaku OD, 2019)'
_computing_molecular_graphics      'Olex2 1.5 (Dolomanov et al., 2009)'
_computing_publication_material    'Olex2 1.5 (Dolomanov et al., 2009)'
_computing_structure_refinement    'SHELXL 2014/7 (Sheldrick, 2015)'
_computing_structure_solution      ?
_refine_diff_density_max           3.531
_refine_diff_density_min           -4.276
_refine_diff_density_rms           0.801
_refine_ls_abs_structure_details
;
 Flack x determined using 96 quotients [(I+)-(I-)]/[(I+)+(I-)]
 (Parsons, Flack and Wagner, Acta Cryst. B69 (2013) 249-259).
;
_refine_ls_abs_structure_Flack     0.00(18)
_refine_ls_extinction_coef         .
_refine_ls_extinction_method       none
_refine_ls_goodness_of_fit_ref     1.247
_refine_ls_hydrogen_treatment      undef
_refine_ls_matrix_type             full
_refine_ls_number_parameters       27
_refine_ls_number_reflns           473
_refine_ls_number_restraints       1
_refine_ls_R_factor_all            0.0730
_refine_ls_R_factor_gt             0.0600
_refine_ls_restrained_S_all        1.246
_refine_ls_shift/su_max            0.011
_refine_ls_shift/su_mean           0.004
_refine_ls_structure_factor_coef   Fsqd
_refine_ls_weighting_details      
 'w=1/[\s^2^(Fo^2^)+(0.0346P)^2^+4.0708P] where P=(Fo^2^+2Fc^2^)/3'
_refine_ls_weighting_scheme        calc
_refine_ls_wR_factor_gt            0.1398
_refine_ls_wR_factor_ref           0.1475
_refine_special_details            ?
_olex2_refinement_description
;
;
_atom_sites_solution_hydrogens     .
_atom_sites_solution_primary       ?
_atom_sites_solution_secondary     ?
loop_
  _atom_site_label
  _atom_site_type_symbol
  _atom_site_fract_x
  _atom_site_fract_y
  _atom_site_fract_z
  _atom_site_U_iso_or_equiv
  _atom_site_adp_type
  _atom_site_occupancy
  _atom_site_site_symmetry_order
  _atom_site_calc_flag
  _atom_site_refinement_flags_posn
  _atom_site_refinement_flags_adp
  _atom_site_refinement_flags_occupancy
  _atom_site_disorder_assembly
  _atom_site_disorder_group
 Sb01 Sb -0.3357(3) -0.2445(3) -0.2779(9) 0.0075(5) Uani 1 1 d . . . . .
 Sb02 Sb -0.5000 -0.2762(4) -0.7229(6) 0.0085(7) Uani 1 2 d S T P . .
 N1 N -0.5000 -0.099(5) -0.354(5) 0.005(4) Uiso 1 2 d S . P . .
 N2 N -0.310(2) 0.115(3) -0.148(4) 0.005(3) Uiso 1 1 d . . . . .
 N3 N -0.398(3) -0.450(3) 0.010(4) 0.007(3) Uiso 1 1 d . . . . .

loop_
  _atom_site_aniso_label
  _atom_site_aniso_U_11
  _atom_site_aniso_U_22
  _atom_site_aniso_U_33
  _atom_site_aniso_U_23
  _atom_site_aniso_U_13
  _atom_site_aniso_U_12
 Sb01 0.0128(16) 0.0039(5) 0.0058(6) 0.0006(4) 0.0019(11) 0.0000(5)
 Sb02 0.017(2) 0.0041(7) 0.0048(8) -0.0018(9) 0.000 0.000

_geom_special_details
;
 All esds (except the esd in the dihedral angle between two l.s. planes)
 are estimated using the full covariance matrix.  The cell esds are taken
 into account individually in the estimation of esds in distances, angles
 and torsion angles; correlations between esds in cell parameters are only
 used when they are defined by crystal symmetry.  An approximate (isotropic)
 treatment of cell esds is used for estimating esds involving l.s. planes.
;
loop_
  _geom_bond_atom_site_label_1
  _geom_bond_atom_site_label_2
  _geom_bond_distance
  _geom_bond_site_symmetry_2
  _geom_bond_publ_flag
 Sb01 Sb01 3.249(4) 8_455 ?
 Sb01 Sb01 3.304(4) 6_444 ?
 Sb01 Sb01 3.249(4) 8_445 ?
 Sb01 Sb02 3.036(3) . ?
 Sb01 Sb02 3.127(3) 2_445 ?
 Sb01 Sb02 3.287(3) 2_455 ?
 Sb01 N1 2.157(10) . ?
 Sb01 N2 2.02(3) 8_445 ?
 Sb01 N2 2.03(2) 3_554 ?
 Sb01 N2 1.939(18) . ?
 Sb01 N3 1.95(2) . ?
 Sb01 N3 2.02(2) 3_544 ?
 Sb02 Sb01 3.036(3) 4_455 ?
 Sb02 Sb01 3.127(3) 3_544 ?
 Sb02 Sb01 3.127(3) 2_444 ?
 Sb02 N1 2.09(3) . ?
 Sb02 N1 1.99(2) 2_454 ?
 Sb02 N2 2.47(3) 3_554 ?
 Sb02 N2 2.47(3) 2_454 ?
 Sb02 N3 2.04(3) 4_454 ?
 Sb02 N3 2.04(3) 1_554 ?
 Sb02 N3 2.20(3) 2_444 ?
 Sb02 N3 2.20(3) 3_544 ?
 N1 Sb01 2.157(10) 4_455 ?
 N1 Sb02 1.99(2) 2_455 ?
 N2 Sb01 2.03(2) 3 ?
 N2 Sb01 2.02(3) 8_455 ?
 N2 Sb02 2.47(3) 2_455 ?
 N3 Sb01 2.02(2) 3_545 ?
 N3 Sb02 2.20(3) 2_445 ?
 N3 Sb02 2.04(3) 1_556 ?

loop_
  _geom_angle_atom_site_label_1
  _geom_angle_atom_site_label_2
  _geom_angle_atom_site_label_3
  _geom_angle
  _geom_angle_site_symmetry_1
  _geom_angle_site_symmetry_3
  _geom_angle_publ_flag
 Sb01 Sb01 Sb01 67.04(11) 8_455 6_444 ?
 Sb01 Sb01 Sb01 100.39(19) 8_445 8_455 ?
 Sb01 Sb01 Sb01 65.43(11) 8_445 6_444 ?
 Sb01 Sb01 Sb02 77.34(7) 8_455 2_455 ?
 Sb01 Sb01 Sb02 174.56(8) 8_445 2_455 ?
 Sb02 Sb01 Sb01 174.82(6) 2_445 8_455 ?
 Sb02 Sb01 Sb01 117.42(5) . 8_455 ?
 Sb02 Sb01 Sb01 117.50(7) 2_455 6_444 ?
 Sb02 Sb01 Sb01 117.30(8) 2_445 6_444 ?
 Sb02 Sb01 Sb01 80.10(7) . 6_444 ?
 Sb02 Sb01 Sb01 79.64(6) 2_445 8_445 ?
 Sb02 Sb01 Sb01 112.35(5) . 8_445 ?
 Sb02 Sb01 Sb02 73.01(8) . 2_455 ?
 Sb02 Sb01 Sb02 67.01(7) . 2_445 ?
 Sb02 Sb01 Sb02 102.16(10) 2_445 2_455 ?
 N1 Sb01 Sb01 109.5(6) . 8_455 ?
 N1 Sb01 Sb01 116.5(7) . 6_444 ?
 N1 Sb01 Sb01 148.2(6) . 8_445 ?
 N1 Sb01 Sb02 71.6(6) . 2_445 ?
 N1 Sb01 Sb02 35.9(6) . 2_455 ?
 N1 Sb01 Sb02 43.5(7) . . ?
 N2 Sb01 Sb01 100.6(7) . 6_444 ?
 N2 Sb01 Sb01 127.6(8) . 8_445 ?
 N2 Sb01 Sb01 70.1(7) 3_554 8_455 ?
 N2 Sb01 Sb01 98.5(6) 3_554 8_445 ?
 N2 Sb01 Sb01 35.2(7) 3_554 6_444 ?
 N2 Sb01 Sb01 72.8(6) 8_445 8_455 ?
 N2 Sb01 Sb01 34.0(5) 8_445 8_445 ?
 N2 Sb01 Sb01 72.4(6) 8_445 6_444 ?
 N2 Sb01 Sb01 35.7(8) . 8_455 ?
 N2 Sb01 Sb02 141.1(5) 8_445 2_455 ?
 N2 Sb01 Sb02 115.1(7) 3_554 2_445 ?
 N2 Sb01 Sb02 48.3(8) . 2_455 ?
 N2 Sb01 Sb02 114.3(7) . . ?
 N2 Sb01 Sb02 53.9(8) 3_554 . ?
 N2 Sb01 Sb02 105.3(6) 8_445 2_445 ?
 N2 Sb01 Sb02 143.8(6) 8_445 . ?
 N2 Sb01 Sb02 85.4(6) 3_554 2_455 ?
 N2 Sb01 Sb02 141.1(8) . 2_445 ?
 N2 Sb01 N1 82.1(11) 3_554 . ?
 N2 Sb01 N1 171.0(10) 8_445 . ?
 N2 Sb01 N1 84.1(11) . . ?
 N2 Sb01 N2 106.7(7) 8_445 3_554 ?
 N2 Sb01 N2 94.0(8) . 8_445 ?
 N2 Sb01 N2 90.2(5) . 3_554 ?
 N2 Sb01 N3 104.0(10) 8_445 3_544 ?
 N2 Sb01 N3 160.6(10) . 3_544 ?
 N2 Sb01 N3 106.7(8) . . ?
 N3 Sb01 Sb01 78.6(9) 3_544 6_444 ?
 N3 Sb01 Sb01 130.6(7) . 8_455 ?
 N3 Sb01 Sb01 145.4(8) . 6_444 ?
 N3 Sb01 Sb01 81.0(8) . 8_445 ?
 N3 Sb01 Sb01 144.9(8) 3_544 8_455 ?
 N3 Sb01 Sb01 70.0(9) 3_544 8_445 ?
 N3 Sb01 Sb02 44.2(7) . 2_445 ?
 N3 Sb01 Sb02 106.8(9) . . ?
 N3 Sb01 Sb02 96.7(8) . 2_455 ?
 N3 Sb01 Sb02 46.4(7) 3_544 . ?
 N3 Sb01 Sb02 114.7(9) 3_544 2_455 ?
 N3 Sb01 Sb02 40.0(8) 3_544 2_445 ?
 N3 Sb01 N1 87.6(12) . . ?
 N3 Sb01 N1 79.2(12) 3_544 . ?
 N3 Sb01 N2 159.2(10) . 3_554 ?
 N3 Sb01 N2 78.0(9) 3_544 3_554 ?
 N3 Sb01 N2 84.6(11) . 8_445 ?
 N3 Sb01 N3 82.4(7) . 3_544 ?
 Sb01 Sb02 Sb01 121.76(11) 4_455 3_544 ?
 Sb01 Sb02 Sb01 121.76(11) . 2_444 ?
 Sb01 Sb02 Sb01 71.90(7) 4_455 2_444 ?
 Sb01 Sb02 Sb01 82.09(14) . 4_455 ?
 Sb01 Sb02 Sb01 79.20(12) 2_444 3_544 ?
 Sb01 Sb02 Sb01 71.90(7) . 3_544 ?
 N1 Sb02 Sb01 101.8(6) 2_454 4_455 ?
 N1 Sb02 Sb01 133.6(4) 2_454 2_444 ?
 N1 Sb02 Sb01 113.9(5) . 2_444 ?
 N1 Sb02 Sb01 101.8(6) 2_454 . ?
 N1 Sb02 Sb01 45.3(3) . . ?
 N1 Sb02 Sb01 45.3(3) . 4_455 ?
 N1 Sb02 Sb01 133.6(4) 2_454 3_544 ?
 N1 Sb02 Sb01 113.9(5) . 3_544 ?
 N1 Sb02 N1 84.8(6) 2_454 . ?
 N1 Sb02 N2 75.3(5) 2_454 3_554 ?
 N1 Sb02 N2 75.3(5) 2_454 2_454 ?
 N1 Sb02 N2 73.8(5) . 3_554 ?
 N1 Sb02 N2 73.8(5) . 2_454 ?
 N1 Sb02 N3 140.3(8) 2_454 3_544 ?
 N1 Sb02 N3 99.9(8) 2_454 4_454 ?
 N1 Sb02 N3 99.9(8) 2_454 1_554 ?
 N1 Sb02 N3 140.3(8) 2_454 2_444 ?
 N1 Sb02 N3 76.8(8) . 2_444 ?
 N1 Sb02 N3 76.8(8) . 3_544 ?
 N2 Sb02 Sb01 70.7(4) 2_454 2_444 ?
 N2 Sb02 Sb01 41.7(5) 2_454 4_455 ?
 N2 Sb02 Sb01 118.5(5) 2_454 . ?
 N2 Sb02 Sb01 118.5(5) 3_554 4_455 ?
 N2 Sb02 Sb01 70.7(4) 3_554 3_544 ?
 N2 Sb02 Sb01 149.1(4) 3_554 2_444 ?
 N2 Sb02 Sb01 41.7(5) 3_554 . ?
 N2 Sb02 Sb01 149.1(4) 2_454 3_544 ?
 N2 Sb02 N2 137.6(9) 3_554 2_454 ?
 N3 Sb02 Sb01 90.1(7) 4_454 3_544 ?
 N3 Sb02 Sb01 38.1(6) 3_544 3_544 ?
 N3 Sb02 Sb01 86.1(7) 3_544 2_444 ?
 N3 Sb02 Sb01 89.7(8) 2_444 . ?
 N3 Sb02 Sb01 41.7(5) 3_544 . ?
 N3 Sb02 Sb01 157.9(5) 4_454 . ?
 N3 Sb02 Sb01 97.4(8) 4_454 4_455 ?
 N3 Sb02 Sb01 89.7(8) 3_544 4_455 ?
 N3 Sb02 Sb01 39.4(6) 1_554 3_544 ?
 N3 Sb02 Sb01 39.4(6) 4_454 2_444 ?
 N3 Sb02 Sb01 86.1(7) 2_444 3_544 ?
 N3 Sb02 Sb01 90.1(8) 1_554 2_444 ?
 N3 Sb02 Sb01 157.9(5) 1_554 4_455 ?
 N3 Sb02 Sb01 38.1(6) 2_444 2_444 ?
 N3 Sb02 Sb01 41.7(5) 2_444 4_455 ?
 N3 Sb02 Sb01 97.4(8) 1_554 . ?
 N3 Sb02 N1 142.0(9) 1_554 . ?
 N3 Sb02 N1 142.0(9) 4_454 . ?
 N3 Sb02 N2 130.1(10) 3_544 2_454 ?
 N3 Sb02 N2 144.0(9) 1_554 2_454 ?
 N3 Sb02 N2 65.9(9) 3_544 3_554 ?
 N3 Sb02 N2 65.9(9) 2_444 2_454 ?
 N3 Sb02 N2 130.1(10) 2_444 3_554 ?
 N3 Sb02 N2 144.0(9) 4_454 3_554 ?
 N3 Sb02 N2 71.1(10) 4_454 2_454 ?
 N3 Sb02 N2 71.1(10) 1_554 3_554 ?
 N3 Sb02 N3 68.7(17) 2_444 3_544 ?
 N3 Sb02 N3 76.0(9) 4_454 2_444 ?
 N3 Sb02 N3 74.8(17) 4_454 1_554 ?
 N3 Sb02 N3 116.3(7) 4_454 3_544 ?
 N3 Sb02 N3 116.3(7) 1_554 2_444 ?
 N3 Sb02 N3 76.0(9) 1_554 3_544 ?
 Sb01 N1 Sb01 135.1(12) . 4_455 ?
 Sb02 N1 Sb01 104.8(7) 2_455 . ?
 Sb02 N1 Sb01 91.3(8) . . ?
 Sb02 N1 Sb01 91.3(8) . 4_455 ?
 Sb02 N1 Sb01 104.8(7) 2_455 4_455 ?
 Sb02 N1 Sb02 134.8(14) 2_455 . ?
 Sb01 N2 Sb01 126.3(10) . 3 ?
 Sb01 N2 Sb01 109.3(11) 8_455 3 ?
 Sb01 N2 Sb01 110.3(11) . 8_455 ?
 Sb01 N2 Sb02 84.3(9) 3 2_455 ?
 Sb01 N2 Sb02 95.8(10) . 2_455 ?
 Sb01 N2 Sb02 130.8(8) 8_455 2_455 ?
 Sb01 N3 Sb01 131.5(19) . 3_545 ?
 Sb01 N3 Sb02 121.4(9) . 1_556 ?
 Sb01 N3 Sb02 100.6(10) 3_545 1_556 ?
 Sb01 N3 Sb02 97.7(9) . 2_445 ?
 Sb01 N3 Sb02 91.9(7) 3_545 2_445 ?
 Sb02 N3 Sb02 106.6(16) 1_556 2_445 ?

_shelx_res_file
;
    p01s3dom4.res created by SHELXL-2014/7

TITL p01s3dom4 in Cmc2(1)
REM Cmc2(1) (#36 with fixed user cell (not necessary: std = user cell)
CELL 0.2909 12.132987 4.991862 5.132808 90 90 90
ZERR 4 0.008531 0.000777 0.000905 0 0 0
LATT -7
SYMM -X,-Y,0.5+Z
SYMM +X,-Y,0.5+Z
SYMM -X,+Y,+Z
SFAC N Sb
DISP N -0.0032 0.0004 5.0986
DISP Sb -0.4499 2.0389 3393.1971
UNIT 20 12

L.S. 4 0 0
PLAN  5
SIZE 0.001 0.001 0.001
CONF
MORE -1
fmap 2 53
acta
OMIT -5 -3 -6
OMIT -8 -2 -8
OMIT -7 -5 -6
OMIT -8 -4 -8
OMIT -6 -4 -8
REM <olex2.extras>
REM <HklSrc "%.\\p01s3dom4.hkl">
REM </olex2.extras>

WGHT    0.034600    4.070800
FVAR       0.95016
SB01  2   -0.335709   -0.244456   -0.277900    11.00000    0.01281    0.00392 =
         0.00583    0.00062    0.00191    0.00002
SB02  2   -0.500000   -0.276176   -0.722880    10.50000    0.01659    0.00414 =
         0.00483   -0.00183    0.00000    0.00000
N1    1   -0.500000   -0.099297   -0.354098    10.50000    0.00543
N2    1   -0.310470    0.115083   -0.147957    11.00000    0.00525
N3    1   -0.397660   -0.449696    0.009629    11.00000    0.00707
HKLF 4

REM  p01s3dom4 in Cmc2(1)
REM R1 =  0.0600 for     404 Fo > 4sig(Fo)  and  0.0730 for all     473 data
REM     27 parameters refined using      1 restraints

END

WGHT      0.0334      3.7661

REM Highest difference peak  3.531,  deepest hole -4.276,  1-sigma level  0.801
Q1    1  -0.5000 -0.1645 -0.4101  10.50000  0.05    3.53
Q2    1  -0.2782 -0.1790 -0.0992  11.00000  0.05    3.45
Q3    1  -0.5000 -0.3129 -0.7912  10.50000  0.05    3.40
Q4    1  -0.2762  0.1752  0.0203  11.00000  0.05    2.81
Q5    1  -0.5546 -0.3721 -0.7284  11.00000  0.05    2.71
;
_shelx_res_checksum                38601
_shelx_hkl_file
;
   0  -2   0 154796. 4914.72   1
   0   2   0 156094. 5727.71   1
   0  -2   1 4890.96 688.336   1
   0   2  -1 5307.59 863.598   1
   0   2  -2 146495. 3967.98   1
   0  -2   2 146679. 2859.09   1
   0   2  -3 2138.43 456.939   1
   0  -2   3 2034.46 311.598   1
   0   2  -4 51160.8 2254.31   1
   0  -2   4 52513.7 1559.16   1
   0   2  -5 1436.48 404.355   1
   0   2  -6 19351.1 1659.77   1
   0  -4   0 72752.1 4533.61   1
   0   4   0 71339.8 6135.94   1
   0  -4   1 8366.41 1325.36   1
   0   4  -1 7514.74 1775.83   1
   0   4  -2 64122.7 4930.49   1
   0  -4   2 63703.6 3005.90   1
   0  -4   3 4961.62 713.775   1
   0   4  -3 6390.60 1569.95   1
   0  -4   4 40272.3 1940.75   1
   0   4  -4 40787.9 3595.30   1
   0  -4   5 2932.79 546.670   1
   0   4  -5 3896.47 1137.92   1
   0   4  -6 14118.8 2150.08   1
   0  -4   6 14391.9 1101.76   1
   0  -4   7 574.081 233.113   1
   0   4  -7 1029.69 741.509   1
   0  -6   0 39671.5 3804.66   1
   0  -6   1 9592.39 1670.43   1
   0   6  -1 7780.15 2840.12   1
   0   6  -2 31080.7 5358.99   1
   0  -6   2 28338.4 2473.55   1
   0  -6   3 6180.33 1034.71   1
   0   6  -3 5235.89 1826.12   1
   0  -6   4 16764.8 1553.35   1
   0   6  -4 18108.0 3579.12   1
   0  -6   5 2002.53 546.263   1
   0  -8   1 6873.07 1541.56   1
   1  -1   0 769.825 128.325   1
  -1   1   0 799.173 143.895   1
   1  -1   1 3661.53 253.768   1
   1   1  -1 3729.48 631.132   1
  -1   1  -1 3818.61 295.080   1
  -1  -1   1 3619.58 533.490   1
  -1   1  -2 238.117 93.3662   1
   1  -1   2 298.728 92.4398   1
   1   1  -2 152.763 76.8180   1
  -1  -1   2 320.125 100.806   1
  -1  -1   3 19892.4 778.558   1
   1   1  -3 19391.1 1056.84   1
  -1  -1   4 1418.60 225.077   1
   1   1  -4 1291.10 281.732   1
   1   1  -5 17954.2 1197.66   1
   1   1  -6 101.799 72.6554   1
  -1  -3   0 1175.51 823.422   1
  -1   3   0 428.459 221.660   1
   1  -3   0 785.525 330.788   1
   1   3  -1 2024.75 792.040   1
   1  -3  -1 2569.14 837.892   1
  -1  -3   1 2088.75 601.409   1
   1  -3   1 2062.48 438.202   1
  -1   3  -1 2448.42 674.330   1
   1  -3   2 2680.75 442.950   1
  -1  -3   2 2654.85 648.396   1
  -1   3  -2 2925.81 693.125   1
   1   3  -2 2536.06 911.671   1
   1   3  -3 5934.54 1176.96   1
  -1  -3   3 6098.97 776.742   1
   1  -3   3 6353.70 626.702   1
  -1   3  -3 6011.98 915.252   1
   1   3  -4 1782.09 647.649   1
   1  -3   4 1607.00 306.425   1
  -1   3  -4 1460.39 440.883   1
  -1  -3   4 1476.61 339.471   1
   1  -3   5 16132.6 1002.42   1
  -1  -3   5 15497.1 1062.02   1
  -1   3  -5 16225.7 1647.31   1
   1   3  -5 15628.4 1979.72   1
   1   3  -6 1888.98 777.992   1
  -1   3  -6 2006.03 582.527   1
  -1  -3   6 1744.91 349.138   1
   1   3  -7 11639.4 1919.52   1
   1   3  -8 984.177 708.422   1
   1  -5   0 3640.80 977.858   1
  -1   5   0 7752.41 2833.60   1
   1  -5   1 1414.44 578.903   1
   1  -5  -1 1526.99 623.430   1
  -1  -5   1 1301.38 700.826   1
   1   5  -1 393.946 787.942   1
  -1   5  -1 1480.51 1094.32   1
  -1   5  -2 3181.33 1319.71   1
  -1  -5   2 2909.47 896.166   1
   1   5  -2 3078.66 1376.08   1
   1  -5   2 2437.10 573.094   1
   1   5  -3 6731.13 2105.43   1
  -1  -5   3 5853.47 1016.31   1
  -1   5  -3 5323.16 1608.74   1
   1  -5   3 5545.58 793.596   1
  -1  -5   4 2233.05 553.905   1
   1  -5   4 2428.35 517.196   1
  -1   5  -4 2973.65 1191.22   1
   1   5  -4 2617.03 1217.97   1
  -1   5  -5 6187.17 1610.00   1
   1   5  -5 5461.08 1626.46   1
   1  -5   5 6138.35 787.987   1
  -1  -5   5 5485.84 820.163   1
  -1   5  -6 2950.83 1140.07   1
   1   5  -6 2019.51 933.088   1
  -1  -5   6 2642.88 548.784   1
   1  -5   6 2504.09 507.225   1
   1  -7   0 2103.49 799.852   1
  -1   7   0 1255.35 1573.66   1
   1  -7  -1 2169.97 908.933   1
  -1   7  -1 2540.17 1875.22   1
   1  -7   1 1924.13 669.096   1
  -1  -7   1 1825.94 865.932   1
   1   7  -1 268.073 1641.91   1
   1  -7   2 1780.16 568.006   1
   1   7  -2 1323.29 1424.03   1
  -1  -7   2 2303.04 970.294   1
  -1   7  -2 1809.28 1627.92   1
  -1  -7   3 2777.98 830.766   1
   1  -7   3 2483.67 620.839   1
  -1   7  -3 2956.56 1165.00   1
   1   7  -3 1302.92 1784.82   1
   2   0  -2 3046.15 360.840   1
  -2   0   2 3252.42 227.790   1
   2   0  -3-8.22994 22.2516   1
   2   0  -4 15898.0 780.667   1
   2   0  -5-91.6554 60.9253   1
   2   0  -6 20387.9 1171.08   1
   2  -2   0 112.301 76.2308   1
  -2   2   0 258.527 157.988   1
  -2  -2   1 4554.69 1170.69   1
  -2   2  -1 4545.48 461.021   1
   2   2  -1 3527.23 1070.89   1
   2  -2   1 4249.61 374.038   1
  -2   2   1 3983.14 724.201   1
   2  -2  -1 4553.30 561.277   1
   2  -2   2 7756.09 529.418   1
   2   2  -2 7576.60 1357.33   1
  -2   2  -2 7943.07 650.809   1
  -2  -2   2 7708.28 1056.02   1
   2  -2   3 1236.44 225.743   1
  -2  -2   3 1136.19 299.674   1
   2   2  -3 1152.11 520.030   1
  -2   2  -3 1076.43 263.926   1
  -2  -2   4 14771.7 967.190   1
   2   2  -4 14367.8 1693.57   1
  -2  -2   5 836.167 257.427   1
   2   2  -5 1113.99 583.246   1
   2   2  -6 14222.2 1704.59   1
  -2  -2   6 15341.0 928.021   1
   2   2  -7 369.997 199.102   1
   2   2  -8 9908.42 1712.63   1
  -2   4   0-338.977 447.519   1
   2  -4   0 160.615 81.3572   1
   2  -4  -1 2191.98 626.571   1
  -2  -4   1 1911.53 909.278   1
   2   4  -1 2215.02 1405.92   1
   2  -4   1 2464.78 519.439   1
  -2   4   1 1900.58 951.699   1
  -2   4  -1 2628.50 848.989   1
   2  -4  -2 5246.01 1107.10   1
  -2   4  -2 6032.03 1188.61   1
   2   4  -2 5756.36 1830.28   1
  -2  -4   2 5129.20 1181.71   1
   2  -4   2 5579.03 667.161   1
  -2   4  -3 2793.01 774.047   1
   2   4  -3 2680.29 1166.98   1
  -2  -4   3 2431.66 652.074   1
   2  -4   3 2554.41 443.104   1
  -2  -4   4 10499.3 1295.63   1
  -2   4  -4 9487.75 1420.08   1
   2  -4   4 8601.06 808.233   1
   2  -4   5 2449.01 437.379   1
  -2  -4   5 2256.58 497.028   1
   2   4  -5 2886.88 1377.50   1
  -2   4  -5 2600.79 715.723   1
   2   4  -6 6801.97 1816.30   1
  -2   4  -6 8528.33 1595.37   1
  -2  -4   6 7901.97 872.299   1
  -2  -4   7 1526.73 367.591   1
   2   4  -7 1123.03 967.216   1
   2   4  -8 7935.87 2425.80   1
  -2  -4   8 6891.79 815.746   1
  -2   6   0 176.439 880.088   1
   2  -6   0 643.809 358.411   1
   2  -6  -1 1745.76 682.646   1
  -2  -6   1 1503.25 1097.85   1
  -2   6  -1 2754.71 1500.69   1
   2  -6   1 1805.47 534.942   1
  -2  -6   2 1792.16 860.581   1
   2   6  -2 1649.30 2162.83   1
   2  -6   2 1743.56 500.849   1
  -2   6  -2 2081.24 1225.44   1
   2  -6  -2 1681.38 612.493   1
  -2   6  -3 1482.32 509.691   1
   2   6  -3 2189.12 1730.07   1
  -2  -6   3 2416.27 795.778   1
   2  -6   3 2290.50 519.947   1
  -2  -6   4 3181.10 832.767   1
  -2   6  -4 3651.95 1581.77   1
   2   6  -4 3590.93 1913.36   1
   2  -6   4 3836.98 695.183   1
  -2  -6   5 2573.16 665.098   1
   2  -6   5 2648.35 526.731   1
  -2   8   0 1000.69 1084.24   1
   2  -8   0 1903.85 650.521   1
   2  -8   1 2995.41 879.154   1
   2  -8  -1 1675.64 762.033   1
   3   1  -2 2601.63 777.742   1
  -3  -1   2 2794.89 583.383   1
   3   1  -3 108896. 4431.67   1
  -3  -1   3 109242. 2707.93   1
   3   1  -4 430.638 214.500   1
  -3  -1   4 298.973 101.089   1
   3  -1  -4 302.854 77.4855   1
  -3  -1   5 39225.7 1255.07   1
   3   1  -5 36634.8 2397.76   1
   3  -1  -5 39706.7 1120.54   1
   3   1  -6 548.963 270.421   1
   3  -1  -6 81.8848 84.9421   1
   3   1  -7 7968.28 1209.61   1
   3   1  -8 335.764 297.953   1
   3   1  -9 1697.94 700.181   1
  -3   3   0 10631.7 1233.52   1
   3  -3   0 8698.00 672.291   1
   3  -3   1 123892. 2434.60   1
  -3   3   1 128853. 5085.06   1
   3  -3  -1 124984. 2882.65   1
  -3   3  -1 125064. 3385.33   1
   3  -3   2 5030.08 496.118   1
  -3  -3   2 5486.90 1368.24   1
   3  -3  -2 5135.00 733.332   1
  -3   3  -2 5353.99 683.757   1
   3  -3   3 62322.1 1774.17   1
   3  -3  -3 61703.0 3425.53   1
   3   3  -3 55239.3 5205.95   1
  -3  -3   3 60501.5 3394.67   1
  -3   3  -3 61631.0 2496.10   1
  -3  -3   4 2502.93 556.193   1
   3   3  -4 2317.01 916.788   1
  -3   3  -4 2623.47 558.342   1
  -3  -3   5 22319.2 1437.07   1
   3   3  -5 21701.7 2874.10   1
  -3  -3   6 442.685 184.328   1
   3   3  -6 418.985 357.449   1
   3   3  -7 6166.49 1713.47   1
  -3  -3   7 7331.36 743.348   1
   3   3  -8 350.816 381.348   1
   3   3  -9 3419.61 1431.83   1
   3  -5   0 8343.41 997.872   1
  -3   5   0 9200.85 2154.23   1
  -3   5   1 51704.4 5189.33   1
  -3   5  -1 57876.1 4683.42   1
   3  -5   1 54344.4 2348.75   1
   3  -5  -1 53319.3 2903.47   1
  -3   5  -2 7185.24 1496.65   1
   3   5  -2 5371.90 1749.95   1
   3  -5  -2 9275.94 1502.27   1
  -3  -5   2 7300.22 1725.34   1
   3  -5   2 6348.05 761.358   1
   3  -5  -3 31589.1 2911.80   1
   3  -5   3 33206.6 1701.10   1
   3   5  -3 32252.0 5551.61   1
  -3   5  -3 36388.1 3374.90   1
  -3  -5   3 32958.6 3129.93   1
   3  -5   4 3469.99 549.337   1
  -3  -5   4 3673.88 874.578   1
   3   5  -4 4028.23 1823.02   1
  -3   5  -4 4038.33 1122.77   1
   3  -5   5 14770.8 1153.23   1
  -3   5  -5 15815.7 2325.13   1
   3   5  -6 1327.53 1493.56   1
   3  -5   6 2140.34 444.988   1
  -3   5  -6 3042.70 1300.20   1
  -3  -5   6 1841.98 485.180   1
  -3  -5   7 7330.97 962.334   1
  -3   7   0 7173.31 2784.00   1
   3  -7   0 7285.47 1151.45   1
  -3   7  -1 19780.3 4451.78   1
   3  -7  -1 18342.2 1924.66   1
   3  -7   1 19218.2 1720.23   1
   3  -7  -2 6439.47 1349.76   1
  -3   7  -2 7841.88 2550.07   1
   3  -7   2 6322.77 945.438   1
   3  -7  -3 16940.0 2373.99   1
  -3  -7   3 17532.6 2655.05   1
  -3   7  -3 18259.1 3636.63   1
   3  -7   3 17949.6 1546.80   1
   3  -9  -1 8346.48 1434.39   1
  -4   0   2 8386.91 1167.77   1
  -4   0   3-144.374 90.1127   1
   4   0  -3 45.8076 120.491   1
  -4   0   4 17918.2 651.874   1
   4   0  -4 18307.6 1627.14   1
   4   0  -5 301.988 250.369   1
   4   0  -6 21386.4 1743.18   1
   4   0  -7-0.96648 46.9267   1
   4   0  -8 11343.4 1528.86   1
  -4   2   0 25.7075 33.7472   1
   4  -2  -1 2274.12 197.155   1
  -4   2   1 2053.84 237.999   1
  -4  -2   2 8866.54 1855.55   1
  -4  -2   3 313.711 277.657   1
   4   2  -3 366.387 436.498   1
   4   2  -4 16176.6 2516.66   1
  -4  -2   4 15556.5 1300.83   1
   4  -2  -5 907.008 120.510   1
  -4  -2   5 2187.23 477.535   1
  -4  -2   6 15004.0 958.669   1
   4   2  -6 14635.1 2229.07   1
   4   2  -7 1117.83 766.513   1
  -4  -2   7 594.002 191.234   1
   4   2  -8 12884.6 2394.17   1
   4   2  -9-125.358 481.195   1
  -4   4   0 1723.18 581.070   1
   4  -4   0 1653.33 301.728   1
   4  -4  -1 2090.35 359.345   1
   4  -4   1 1902.90 347.807   1
  -4   4  -1 2268.92 609.674   1
  -4   4   1 1860.27 648.953   1
   4  -4   2 4751.27 532.572   1
  -4   4  -2 5567.64 864.169   1
  -4   4   2 2618.28 1029.42   1
  -4  -4   2 5766.91 1712.67   1
   4  -4  -2 5114.57 661.426   1
  -4  -4   3 2997.47 977.455   1
   4  -4  -3 2821.16 544.690   1
   4  -4   3 3460.08 468.662   1
  -4   4  -3 3299.33 692.212   1
   4  -4   4 10069.2 866.649   1
   4  -4  -4 9129.54 1246.16   1
  -4   4  -4 10415.1 1298.63   1
  -4  -4   5 1358.35 432.302   1
   4   4  -5 2746.19 1110.06   1
   4   4  -6 8107.69 2428.41   1
  -4  -4   6 9480.03 1064.13   1
  -4  -4   7 1766.93 410.860   1
   4   4  -7 1363.44 615.493   1
  -4  -4   8 8047.92 879.458   1
   4   4  -8 6847.23 2299.15   1
  -4   6   0 2683.44 1626.73   1
   4  -6   0 2892.32 636.111   1
   4  -6  -1 2391.23 567.082   1
  -4   6   1 2834.17 1387.87   1
  -4   6  -1 4288.97 2042.52   1
   4  -6   1 2945.03 634.643   1
  -4   6  -2 2604.24 1130.69   1
   4  -6   2 2395.56 485.195   1
   4  -6  -2 2447.55 627.648   1
  -4  -6   3 2250.42 1017.74   1
  -4   6  -3 2724.95 1097.32   1
   4   6  -3 3098.25 1194.82   1
   4  -6  -3 2343.27 682.582   1
   4  -6   3 2320.47 474.274   1
   4  -6   4 4908.64 702.566   1
  -4   6  -4 5912.17 1658.46   1
  -4  -6   4 4196.66 1134.23   1
   4  -6  -4 4479.38 1087.69   1
  -4  -6   5 2510.45 772.190   1
  -4   8   0 1553.71 1615.70   1
   4  -8   0 1568.35 520.993   1
   4  -8  -1 1718.77 573.478   1
   4  -8   1 1329.05 450.890   1
  -4   8   1 1217.84 663.788   1
  -4   8  -1 1154.25 1506.90   1
   4  -8  -2 2248.83 702.646   1
   4  -8  -3 2056.16 721.807   1
  -5  -1   3 10961.3 1372.48   1
   5  -1  -4-383.887 311.733   1
   5   1  -4 402.986 454.152   1
  -5  -1   4 67.9021 69.9805   1
   5   1  -5 15067.9 2454.53   1
   5  -1  -5 16623.0 1528.09   1
  -5  -1   5 15146.6 906.875   1
   5  -1  -6 322.516 188.867   1
  -5  -1   6 783.382 179.408   1
   5   1  -6 57.2707 245.447   1
   5  -1  -7 9837.77 1211.67   1
   5   1  -7 10722.1 1954.28   1
   5   1  -8 584.256 541.834   1
   5  -3   0 1736.62 236.455   1
  -5   3   0 1651.35 307.231   1
   5  -3  -1 46.9544 34.1554   1
  -5   3   1 22.1889 115.217   1
   5  -3  -2 915.154 137.758   1
  -5   3   2 462.434 43.2643   1
   5   3  -3 5038.70 1926.24   1
  -5  -3   3 5207.48 1351.92   1
   5  -3  -3 6093.34 309.640   1
  -5  -3   4 2124.35 715.935   1
   5   3  -4 1661.13 1384.25   1
   5   3  -5 8771.46 2535.49   1
  -5  -3   5 8025.33 1072.48   1
   5   3  -6 159462. 10580.1   1
  -5  -3   7 12160.7 1031.75   1
   5   3  -7 13417.5 2881.60   1
  -5  -3   8 1055.48 270.626   1
   5   3  -8 449.864 3656.23   1
   5   3  -9 4147.39 1852.16   1
  -5   5   0 4462.17 1170.77   1
   5  -5   0 4607.29 578.927   1
  -5   5   1 691.288 959.682   1
  -5   5  -1 1839.56 688.683   1
   5  -5   1 1283.85 297.823   1
   5  -5  -1 1214.29 291.251   1
   5  -5   2 2909.37 449.830   1
  -5   5  -2 3076.29 865.703   1
   5  -5  -2 3209.33 489.963   1
   5  -5   3 1612.90 203.361   1
   5  -5  -3 1511.10 356.337   1
   5  -5   4 2508.91 498.006   1
  -5   5  -4 2320.77 755.926   1
  -5  -5   4 1996.19 878.777   1
   5   5  -4 1724.33 1641.20   1
   5  -5  -4 2076.73 513.527   1
   5  -5  -5 6626.14 994.913   1
   5   5  -5 5166.16 2411.07   1
  -5  -5   5 6300.41 1154.70   1
  -5  -5   6 1562.39 483.710   1
   5   5  -6 2167.39 1352.94   1
  -5  -5   7 5159.23 879.374   1
  -5   7   0 1563.81 951.264   1
   5  -7   0 2018.14 466.126   1
   5  -7   1 962.802 338.814   1
   5  -7  -1 787.081 278.493   1
  -5   7  -1 886.911 705.703   1
   5  -7  -2 3122.10 644.684   1
   5  -7   2 3041.40 578.999   1
  -5   7  -2 3026.70 1430.82   1
   5  -7   3 3258.43 590.181   1
   5  -7  -3 4099.07 831.876   1
   5  -7  -4 2686.70 780.595   1
  -5   9   1 1107.29 1672.01   1
   5  -9  -1 954.637 419.166   1
   5  -9  -2 721.675 350.575   1
  -6   0   3-161.476 195.196   1
  -6   0   4 42121.8 1579.67   1
   6   0  -5 803.042 731.878   1
  -6   0   5-4.28719 20.4401   1
   6   0  -6 18492.5 2932.14   1
   6   0  -7-60.7326 516.815   1
  -6   2   2 91056.8 1098.54   1
  -6  -2   3 1464.45 773.896   1
   6   2  -4 44512.6 5835.10   1
  -6  -2   4 40637.3 2949.97   1
   6   2  -5 1269.03 850.400   1
  -6  -2   5 861.263 331.987   1
   6   2  -6 14852.1 3313.02   1
  -6  -2   6 13966.4 1069.84   1
   6   2  -7-924.589 219.964   1
   6  -2  -7-1336.09 519.401   1
  -6  -2   8 3505.76 455.724   1
   6   2  -8 2969.78 1528.68   1
   6  -4   0 62271.3 1625.43   1
  -6   4   0 60832.7 2557.95   1
   6  -4  -1 6602.29 498.838   1
   6  -4   1 6563.21 580.707   1
  -6   4   1 6834.32 1074.80   1
  -6   4  -1 6499.35 795.031   1
   6  -4  -2 55892.2 1322.27   1
  -6   4   2 52300.6 3545.52   1
  -6   4  -2 55069.0 2435.66   1
   6  -4  -3 4363.75 337.070   1
   6   4  -4 31484.5 5988.20   1
  -6  -4   4 30174.8 3232.50   1
   6  -4  -4 30439.8 768.056   1
   6   4  -5 1760.20 1754.39   1
  -6  -4   5 1855.62 665.380   1
   6   4  -6 11487.4 3394.63   1
  -6  -4   6 10986.4 1321.58   1
   6   4  -7-1111.16 1791.12   1
  -6  -4   7 606.491 264.004   1
   6   4  -8 592.898 805.146   1
  -6  -4   8 2913.63 551.886   1
   6  -6   0 33745.8 1641.24   1
  -6   6   0 34273.0 3943.65   1
   6  -6   1 7755.74 777.596   1
  -6   6  -1 7487.33 1710.32   1
  -6   6   1 8261.67 2038.50   1
   6  -6  -1 8153.21 796.830   1
   6  -6   2 27927.9 1520.89   1
  -6   6  -2 28515.5 3186.40   1
   6  -6  -2 29425.3 1514.03   1
   6  -6   3 5326.26 693.485   1
  -6   6  -3 5678.22 1406.88   1
   6  -6  -3 5605.50 655.741   1
   6  -6   4 15320.2 1228.45   1
  -6   6  -4 17496.2 2501.00   1
   6  -6  -4 16492.9 1178.65   1
  -6  -6   5 2690.19 1021.43   1
  -6   8   0 18417.1 4487.54   1
   6  -8   0 17582.2 1493.39   1
   6  -8   1 6711.03 872.373   1
  -6   8   1 7240.05 2939.55   1
  -6   8  -1 6994.10 2480.72   1
   6  -8  -1 7339.33 939.608   1
   6  -8  -2 12750.3 1255.73   1
   6  -8  -3 4790.50 768.303   1
  -7   1   4 299.656 82.9074   1
  -7  -1   4-11.6990 195.960   1
  -7  -1   5 14455.9 1192.86   1
   7   1  -6-1136.75 1704.23   1
  -7  -1   6-11.5135 39.5089   1
  -7  -1   7 14378.0 838.467   1
   7   1  -7 18255.4 4656.27   1
   7   1  -8-1037.62 1884.07   1
  -7   3   1 1216.25 215.968   1
  -7   3   2 1713.99 292.905   1
  -7   3   3 6155.93 783.407   1
  -7  -3   4 746.439 557.176   1
   7   3  -5 13451.8 4212.68   1
  -7  -3   5 11225.1 1575.48   1
  -7  -3   6 549.581 257.346   1
   7   3  -6-1050.35 1564.62   1
   7   3  -7 12839.5 3880.23   1
  -7  -3   7 10867.0 1055.72   1
   7   3  -8 104.730 1495.58   1
  -7  -3   8 454.674 181.849   1
  -7  -3   9 7312.42 764.994   1
   7  -5   0 2057.21 330.566   1
  -7   5   0 1827.99 591.969   1
  -7   5  -1 2470.25 639.604   1
  -7   5   1 2295.45 763.280   1
   7  -5  -1 2108.78 321.533   1
   7  -5   1 2059.23 357.900   1
   7  -5  -2 1820.82 277.314   1
  -7   5  -2 1856.29 557.997   1
  -7   5   2 2451.93 990.219   1
   7  -5  -3 4815.53 414.277   1
  -7   5   3 2571.42 890.523   1
   7  -5  -4 1904.12 226.585   1
  -7  -5   5 7613.77 1659.00   1
   7   5  -6-2025.45 1768.43   1
  -7  -5   6 1908.76 672.017   1
  -7  -5   7 5410.74 996.950   1
  -7   7   0 1221.21 819.998   1
   7  -7   0 1202.34 321.943   1
   7  -7   1 2711.61 480.751   1
   7  -7  -1 2785.30 482.567   1
  -7   7   1 2164.42 1006.86   1
  -7   7  -1 2830.74 1208.95   1
   7  -7   2 1760.75 401.499   1
   7  -7  -2 1813.58 379.938   1
  -7   7  -2 1062.70 792.389   1
   7  -7   3 2902.47 528.332   1
   7  -7  -3 3380.55 513.549   1
   7  -9  -1 2322.18 518.088   1
  -8   0   4 5572.21 917.839   1
  -8   0   5 151.332 79.2387   1
  -8   0   6 11720.0 644.203   1
  -8  -2   5 359.969 215.233   1
  -8  -2   6 7509.98 977.782   1
   8   2  -7-1599.04 2055.12   1
  -8  -2   7 341.203 192.488   1
  -8  -2   8 6409.44 643.616   1
   8   2  -8 12693.6 6321.27   1
  -8  -2   9 165.690 127.805   1
  -8   4   0 330.172 215.078   1
  -8   4   1 1964.17 392.113   1
  -8   4   2 3362.88 663.673   1
  -8   4   3 1257.89 529.431   1
  -8  -4   5 1605.28 875.432   1
  -8  -4   6 4072.61 932.614   1
   8   4  -7 2185.09 3136.27   1
  -8  -4   7 835.298 344.685   1
  -8  -4   8 3459.17 632.893   1
   8   4  -8 500.480 3729.60   1
  -8   6   0 160.202 255.826   1
   8  -6   0 129.530 93.3108   1
   8  -6  -1 1483.64 297.068   1
   8  -6   1 1779.61 373.001   1
  -8   6  -1 2346.93 827.548   1
  -8   6   1 1013.97 470.487   1
  -8   6   2 672.060 185.418   1
   8  -6  -2 763.845 195.015   1
  -8   6  -2 346.572 117.325   1
   8  -6  -3 2476.32 329.746   1
  -8   6   3 1075.49 564.591   1
   8  -6  -4 377.047 133.023   1
   8  -8   0 1335.52 344.589   1
  -8   8   0 698.022 537.483   1
   8  -8  -1 2522.01 481.141   1
  -8   8   1 2655.17 1904.49   1
   8  -8   1 2111.51 457.213   1
   8  -8  -2 560.272 203.701   1
  -9  -1   5 16433.9 1730.85   1
  -9   1   5 19126.1 757.349   1
  -9  -1   6-55.6793 70.8747   1
  -9  -1   7 5555.70 574.213   1
  -9  -1   8 27.0754 20.9668   1
  -9   3   3 41054.9 1131.72   1
  -9  -3   5 10958.8 1959.52   1
  -9  -3   6 787.235 445.912   1
  -9  -3   7 5242.65 845.944   1
  -9  -3   8 28.3193 42.9725   1
  -9  -3   9 1550.11 346.359   1
  -9   5   0 6054.05 883.930   1
  -9   5   1 37015.9 2353.40   1
  -9   5   2 5505.67 1077.42   1
  -9   5   3 17614.7 1985.08   1
  -9  -5   6 873.960 639.617   1
  -9   7   0 6729.53 1746.81   1
   9  -7   0 7069.81 737.960   1
   9  -7  -1 16411.3 1054.98   1
   9  -7   1 17557.6 1224.81   1
  -9   7  -1 15290.8 2459.52   1
  -9   7   1 15681.1 2875.75   1
   9  -7  -2 5020.67 552.655   1
  -9   7   2 3641.96 1231.14   1
  -9   7  -2 4021.10 1274.76   1
  -9   7   3 6602.61 1558.42   1
   9  -9  -1 7888.09 899.340   1
  -9   9   1 7812.10 3041.40   1
  -9   9   2 3380.16 1703.76   1
 -10   0   5-30.0888 58.7272   1
 -10   0   6 11628.2 842.758   1
 -10   0   7 65.6744 49.0134   1
 -10  -2   6 8809.79 1298.18   1
 -10  -2   7 1004.37 335.659   1
 -10  -2   8 8111.41 797.398   1
 -10   4   2 3293.62 455.310   1
 -10   4   3 1223.95 343.895   1
 -10  -4   7 406.299 245.713   1
 -10  -4   8 5761.25 940.152   1
 -10   6   1 1519.47 605.113   1
 -10   6   2 2840.30 957.255   1
 -10   6   3 1834.47 714.956   1
  10  -8   0 2663.45 499.587   1
 -10   8   0 2092.45 1063.12   1
  10  -8  -1 1027.80 287.932   1
 -10   8   1 411.693 87.6431   1
 -10   8   2 1472.04 1197.39   1
 -11   1   5 2413.59 466.460   1
 -11  -1   6-76.3714 174.866   1
 -11   1   6 167.054 71.3514   1
 -11  -1   7 4508.23 588.506   1
 -11   3   4 627.150 115.796   1
 -11  -3   7 4275.22 881.979   1
 -11   5   2 2102.78 507.009   1
 -11   5   3 1547.35 596.334   1
 -11   5   4 551.638 197.783   1
 -11   7   0 2561.81 1030.22   1
 -11   7   1 752.159 539.514   1
 -11   7   2 1064.99 553.352   1
 -11   7   3 72.1730 382.882   1
 -12   0   6 4522.75 728.137   1
 -12   0   7-92.2960 86.1519   1
 -12   2   5 110.945 62.3374   1
 -12  -2   7 231.350 214.906   1
 -12  -2   8 1976.14 447.198   1
 -12   4   3 1958.04 309.272   1
 -12   4   4 15124.8 1107.45   1
 -12  -4   8 1506.81 551.676   1
 -12   6   1 3523.62 762.795   1
 -12   6   2 16930.9 1940.14   1
 -12   6   3 2637.86 800.035   1
 -12   8   0 7294.21 1987.36   1
 -12   8   1 3421.82 1284.67   1
 -12   8   2 5661.45 1733.81   1
 -13   1   6-96.7992 62.7521   1
 -13  -1   7 5704.79 825.879   1
 -13   5   3 2985.02 565.824   1
 -13   5   4 1022.04 376.646   1
 -13   7   1 2108.96 751.801   1
 -13   7   2 686.582 471.162   1
 -14   6   3 1228.08 509.799   1
   0   0   0    0.00    0.00   0

TITL p01s3dom4 in Cmc2(1)
REM Cmc2(1) (#36 with fixed user cell (not necessary: std = user cell)!)
CELL 0.29090  12.132987   4.991862   5.132808  90.0000  90.0000  90.0000
ZERR    4.00   0.008531   0.000777   0.000905   0.0000   0.0000   0.0000
LATT -7
SYMM -x,-y, z+1/2
SYMM  x,-y, z+1/2
SYMM -x, y, z
SFAC N Sb
UNIT 20.00 12.00
TREF
HKLF 4
END
;
_shelx_hkl_checksum                14784
loop_
  _axis.id
  _axis.type
  _axis.equipment
  _axis.parity
  _axis.depends_on
  _axis.zero
  _axis.vector[1]
  _axis.vector[2]
  _axis.vector[3]
 source . source . . . 1.00000000 0.00000000 0.00000000
 omega rotation goniometer -1 . 0.00000000 0.00000000 0.00000000 1.00000000
 kappa rotation goniometer -1 omega 0.00000000 -0.76604444 0.00000000 0.64278761
 phi rotation goniometer -1 kappa . 0.00000000 0.00000000 1.00000000
 theta rotation goniometer -1 . 0.28169000 0.00000000 0.00000000 1.00000000
 matrixX general general . phi . 1.00000000 0.00000000 0.00000000
 matrixY general general . phi . 0.00000000 1.00000000 0.00000000
 matrixZ general general . phi . 0.00000000 0.00000000 1.00000000
 dacX translation general . phi . 0.00000000 1.00000000 0.00000000
 dacY translation general . phi . -1.00000000 0.00000000 0.00000000
 dacZ translation general . phi . 0.00000000 0.00000000 1.00000000

_olex2_submission_special_instructions  'No special instructions were received'
_oxdiff_exptl_absorpt_empirical_details
;
Empirical correction (ABSPACK) includes:
- Absorption correction using spherical harmonics
- Frame scaling
;
_oxdiff_exptl_absorpt_empirical_full_max  8.485
_oxdiff_exptl_absorpt_empirical_full_min  0.183


# start Validation Reply Form
_vrf_PLAT029_p01s3dom4
;
PROBLEM: _diffrn_measured_fraction_theta_full value Low .      0.636 Why?  
RESPONSE: Incomplete data set due to measurements in Diamond Anvil Cell (DAC). 
;
_vrf_PLAT972_p01s3dom4
;
PROBLEM: Check Calcd Resid. Dens.  0.78Ang From Sb01           -4.02 eA-3  
RESPONSE: Incomplete data set due to measurements in Diamond Anvil Cell (DAC). However, the structure is supported by several crystals of the same phase at different pressures.
;
_vrf_PLAT974_p01s3dom4
;
PROBLEM: Check Calcd Negative Resid. Density on      Sb01      -3.86 eA-3  
RESPONSE: Incomplete data set due to measurements in Diamond Anvil Cell (DAC). However, the structure is supported by several crystals of the same phase at different pressures.
;
_vrf_PLAT975_p01s3dom4
;
PROBLEM: Check Calcd Resid. Dens.  0.75Ang From N1      .       2.69 eA-3  
RESPONSE: Incomplete data set due to measurements in Diamond Anvil Cell (DAC). However, the structure is supported by several crystals of the same phase at different pressures.
;
_vrf_PLAT976_p01s3dom4
;
PROBLEM: Check Calcd Resid. Dens.  1.06Ang From N1      .      -2.49 eA-3  
RESPONSE: Incomplete data set due to measurements in Diamond Anvil Cell (DAC). However, the structure is supported by several crystals of the same phase at different pressures.
;
# end Validation Reply Form
